# Supplementary material for: A SNP and SSR Based Genetic Map of Asparagus Bean (Vigna. unguiculata ssp. sesquipedialis) and Comparison with the Broader Species
Source: PLoS One. 2011 Jan 6;6(1):e15952. doi: 10.1371/journal.pone.0015952 (PMC3017092; doi:10.1371/journal.pone.0015952)
Supplement: Table S1 — Sequences of SSR primers developed in the authors' lab and used in the current study. (XLS) [file pone.0015952.s001.xls]

## Sheet: Sheet1
Table S1. Sequences of SSR primers develped in the authors' lab and used in the current study.
Marker name	Forward primer (5'-3')	Reverse primer(5'-3')
CLM0001	GGATTCCTTCATCACCTCCT	TTCACGTACCTTGGAGTCGT
CLM0002	ACAACAGCATCATCCCAAGT	ATCCACAGCCTTTATCACCA
CLM0003	CTTGAGAAATTCGGTGCTGT	TGATGATCATGCTGAATTGC
CLM0004	CCTCATCCTCATGAACACC	GCAGAGAAGCGTTAGGAGAA
CLM0005	TCACAAGACGCACAAAACAC	AGATCGGAGAATGAACGATG
CLM0006	ACGCAACACATTCCTTTCTC	GCAGCGAATAGCAGAAGAAG
CLM0007	ACAGGTTCCTTGTGAAGCAC	GCCATACGCAACTCAGCTAT
CLM0008	CGGTTCTAGTGCCACCAA	GAAACCGGCACTGGAAAC
CLM0009	AACTTCCCCGGAGTCTTCTA	GTGCGAGAAGAGAATCGAGA
CLM0010	CATTGCCTTGCATTTCTTTT	GAGTTTCTGGGACGATCAGA
CLM0011	TGACATGACAAAGAGCCATT	TTTTAGTTAACATACCAAACATT
CLM0012	CAAACAGTCCCTCACTCTCG	AGAGAGCGTGGATCTGAGAA
CLM0013	TGGCTCCACCAAGTATCTTC	AATCTTTTACCGCCAACACA
CLM0014	CGTTCACCCATTTCTCATTC	CAAGATCACATCCAAGCACA
CLM0015	TGAAACGTGAAGCATCAAAA	CTGTTGGAACTGGAGGACAC
CLM0016	AGCAACACCAAAACACTCAAG	AGATTTGACCTAGCGCATTG
CLM0017	AATGAACGGTGAGGATTTGA	CTGCACCATCGTCTTCTTCT
CLM0018	GCACATGCTCCTCAAGATTT	TCCTCGAAGAACTTGTCCAG
CLM0019	ACGCGTTAAAAACAGCGATA	ATCAACGGCACTGGATTTTA
CLM0020	GTCCGACCACCTAGGAATTT	TTTACTCTCGACCCTCGTTG
CLM0021	CCCTCAACAATTTTGTCCAC	TTTCTTTGGATGGGATGAGA
CLM0022	GTCCACAAATCAGATGCACA	AGTTCCCTTCCCTTCATGTT
CLM0023	TGAAGCAACAAGAACAACGA	CCCTGATCGTATTCATCGTC
CLM0024	CATTGAATTTGACCCGAACT	GTTTGGAGGTGGATGAGTTG
CLM0025	CAAATTTCCATTGGCTTCAC	CCATGTCCACGGTAAAGAAG
CLM0026	GATCAGGGGTAGGAACGAAT	GGCTTTCCTCAACTGTTTCA
CLM0027	TCTTGGGTCTCCAAAATCTG	TGGAAGTTGATCGTGAGGTT
CLM0028	TTGCCTTGTTAGGTGAGAGC	GTGACGCGGAAAAACTCTAA
CLM0029	TGTGTGTGTTCGGTTTCTTG	GCTAGTTCCCCCTTCAGAAC
CLM0030	AGAATTGTCCCTCCCAAGAC	TCTGATAACCCCAAAAGCTG
CLM0031	CGCTTTTGTAGGATTGGAAC	TTAGCATGGGAGAGTTTTCG
CLM0032	GAACAGCTTCCTGAACCTCA	GCTTTCATCTGCTCCAGGTA
CLM0033	TCCAACAGGTTCTGGTCATT	AGAGATGATCGGAGGGATTC
CLM0034	ACAACCACAACCAACACCTC	TGAGAGAAGAAGCGGAATTG
CLM0035	ACAACCAAAACCAGAAACCA	GCAACAATGGAGAAGCAAGT
CLM0036	AAACATGATCGTGCACTCTG	AGAGTGGCAATGAGCAAAAC
CLM0037	TGCACTTCATTAGGGTCCAT	AGGCTATCCCTTCTCGTGTT
CLM0038	TGACAGAGATGCACATGGAC	CCATTCTTGGAGAACCCTTT
CLM0039	TTTGTGGGTTTGGTCTGTCT	TGTGAGCATTTTAACCCAAGA
CLM0040	TCAACAACAGCAACATGGAC	AGATGTATCGCGAAAACTGC
CLM0041	TTCCCTTCTCAAGCTCACAC	TGATTGGAGGAACTTGTGGT
CLM0042	GAAAACAACATGGCTTCTGG	CATGGTGTTCCTGGTTGATT
CLM0043	TGAATCGAAGGTTCCAGAAG	CATGTTAATCCAAGCCCATC
CLM0044	TGCCTTAACTCGGTTGATTC	CGTACAGAGGTTCCCTGTTG
CLM0045	CGCGTTTGAAGATGAAGAAT	TCTGCACCTTCTGCCTTATC
CLM0046	CACCAACCTTCACAACCTCT	GGGGATTCATAACCGAAAGT
CLM0047	GTTCCCTGTTCACACAGTCC	GGAAATCCACGCTAGGAAAT
CLM0048	CCATCACTTCAGGCACTTTC	TGTGCTGTAGAGAACCGACA
CLM0049	AACACCGCTTTCTCCTTTCT	AGAGTGCAATCACAGCAACA
CLM0050	CTTCTCTCCGTCAAGTGGAA	AGCAGACAACCACAGATGCT
CLM0051	TAACGACAACCAAAGCCAAA	TCAGCTGGGAAATCATCTGT
CLM0052	TATGAAAATCGGAAGGTCCA	CCCACACGTCATTCACAGTA
CLM0053	ACACAAATCCCATCCCTATT	TTCTGGAACCTGTTCTCTGG
CLM0054	TGGTGTTTTGCAGGAAAAGT	CCATCTTCCATGTTGGTGAT
CLM0055	TGGTTAATTTGCGTTTGTGA	GCACCATTAAACGACACACA
CLM0056	CCGATGGAGGAATAACTGAA	GTCACTCACCCTAGGGCTTC
CLM0057	GGTGACGCACTTTATGAACC	TAGCTGGCAAAAGGTTGTCT
CLM0058	AACACCAGAGCTGGAACTTG	TGTTCTCGCTCTGTCATTCA
CLM0059	ATAACGGTAACGCCTCCTTC	TGGAATTTTGCAGTGTCAGA
CLM0060	AATTGGGGGAAGAAAGAGTG	GCCGAGAATGTAGGGATTTT
CLM0061	AACATTTTCACCATTGATCG	CAAGCCACCAATCCTTTTAT
CLM0062	TGAAAGCTGCAAGATTGATG	AATTTTTGTTTGCGTGCTTC
CLM0063	CATCCACCACATCAAAATCA	CCCAATTGAAGTCCTTGATG
CLM0064	CATCCGACAGCTTAACACCT	TCGCTCAGGGTGTACTTTTC
CLM0065	TCATGTCAATTTTCCCGTTT	ATATTTGGGGGTGGATTTTG
CLM0066	AACCCAGCATACCTGCATAA	CTCGCCAATGATTCTGAGAT
CLM0067	GAGCACTCAACCTCCAACC	CTCGTCACGTCCTCCATCT
CLM0068	AATGTTTGGACTGGTCAGGA	GAGGACAAGTCAGGAAGCAA
CLM0069	GCGGCATTTAAAAAGTCAAA	GCGGAGACAGACAGAGACAG
CLM0070	ATCATTTCCCCAGAAAAACC	CCACAGAGCCATTCTCAACT
CLM0071	GCTCCATTTGAGGTGAGCTA	CACCACGTAAGAGCCTCAAT
CLM0072	AGAATCCGTCCGGGTAATAA	TCCAAAGAGCCAAACAACTC
CLM0073	GCGATAACAACTCTGAGCAA	TGTGGCATAGCTTGTTGATG
CLM0074	CCAGAAGGTGGTGATTTCTG	GAGGGCTAGTCATGCCACTA
CLM0075	GGTGTAGTCCTCACCCCTTT	CTTGCTTCTTCTCCCACTTG
CLM0076	AACCAGCATCTTCTGCTTTG	GAGGATGAGAGTGACCGAAA
CLM0077	AAAGCGGAAAAAGTTTGGAT	AGCACTCTGCACACAAATCA
CLM0078	CACGTCGACAGACCTTCTCT	AGCGGAGACAAGGACCTACT
CLM0079	CAAACACCATGGAAACACAA	GGAAAAGTTCCAAGCCAAAT
CLM0080	GGCTCCTTCCTACACACACA	GTGGAACTGGAGGGAAGAGT
CLM0081	CAAAAGTGGAATCGAGGATG	ACAGAATCTACGCTCCGTTG
CLM0082	AGATGCAGATACCCCAGAGA	TTGAGAAAGGTGAGGGAATG
CLM0083	GGCGACGTCTTTCCATATTA	TGGAATCGATGTTGTGATTG
CLM0084	GCCGGATTCACAGTAGAAGA	AGTTGGTGAGCAAGGTTGAG
CLM0085	CACAACTGTGATTTGCTCGAT	TCGGAAACAGGTTCACCTAC
CLM0086	GCGTGTATCCAGGAGAGAAC	CCACGAGGATTCCACAATAC
CLM0087	AATCCCGATCGTATTCCTTC	TCTGCACCAGATGCGTAGTA
CLM0088	TCGTCGGTCTTCATAAAAATG	AACGCTTCGATTATCTGCAC
CLM0089	GGTGGAAATCAGGTTGTTTG	AGCCAATTGTCAAGTTCAGC
CLM0090	ATTTTTCATTCATGCCAAGC	GAATTGCTTCCCTTGTTGTG
CLM0091	CTTCCGATCTCTCTGGCATA	TCAAGATGGTATTCCCCTGA
CLM0092	ATAAGGGGAAGGGAATTGGT	AGGGTGGAGAGAGGAGAAGA
CLM0093	CAGCAAAACAAATGCGAACT	CCTTGGGATGGCTATGTTTA
CLM0094	TATAAGGGCGATGCATAGGA	AACAGGAGGAGGGAGAAAGA
CLM0095	GTCCCTTGGATTTGAAGGAT	CTGGTACTTGAGCACCACCT
CLM0096	ACATTTTCCACGCCATTAAA	TGGGAGAATGAATTGGAAGA
CLM0097	CCCCTCAGCAGATACAAGAA	CATCCACCATTCAAATCACA
CLM0098	CCCATCTCAGAATTCCTCAC	CACCAGCATTATCAAGACGA
CLM0099	AGGCAGCTAGATTCGTCCTT	TGCACAAACAAAAACAAACA
CLM0100	ATATGCTTCCCCGCTAGAAT	GTGCCAATGGATCAGGTAAC
CLM0101	TGTCTTTGCAGGTTGTTTCA	GCTACATGGTGATGCCACTT
CLM0102	CTCTTGTTAAACTCTTCACACCC	CCATTCATGATGCTATACAAGC
CLM0103	AAATCTAAATTGCGTCCGTG	TTTGACGTGTTTGGTAAGGTT
CLM0104	GACCTTGAATTCTTCGAGCA	AGCAGCCTGTTAGTGTGAGC
CLM0105	ACACCTAGGGTTACAAGTGTTT	TTGGACCCATGACCATTTAG
CLM0106	GCCAAACAACTCCAAGAGAA	TTAATGGCATAAAGGCTCCC
CLM0107	CATGATACGGGTTGGAAGAG	AAGAGTTCACCTCCACCACA
CLM0108	CAAAGGAAGAAGAAGGAGGG	TCTCTTAACCGACGAACTGC
CLM0109	TGGCCTACATAGTCGCTTTC	ATCACTTTGGCGACTTCTTG
CLM0110	CAGGCTGAAAGTGCCATTAT	GGAAGTTTCACCACCCTTTC
CLM0111	ATAGGAATTGGACTGGGCTT	TGCAAAGGGTTGATTTGAA
CLM0112	GCTGCCATGTCCATTAGAGT	GAGAGGACTTGGGTTCGAGT
CLM0113	TCAAGAATCTTTAGACCGAA	CCTGAGTTTAATTATTTGTTTCA
CLM0114	TTCCTTAGCCAAAGTGTTCC	TCAACGACAGCGTTATCAAA
CLM0115	TTTCCATTGCATTTATTCCAC	TCAGGAGACAGAATGGAAGG
CLM0116	GACTGCTACATGGCCTCAAA	CCTGCATTTACACATTGTCTC
CLM0117	AAGACAAGCTCCCTGGAAGT	GTCATTATGCATTGGGCATT
CLM0118	AAATTCTGCAACGACTACGC	TGCATTCTTCCGTAGTGTGA
CLM0119	GAGATGTTGAGATGGTGGCT	CCTTGGTCATTGAACCTCTC
CLM0120	TGTTGGGACGTAGCAAGTTT	CATACACGATGATTGCCAAA
CLM0121	CATTGGCTAGAACAATTCATTTC	AAACGATGTTTGGTGTGGAT
CLM0122	AGTTGTTGAGCTCCCAGTTG	ATGTCACCAACTTCATTGGG
CLM0123	TATCATGGTAGGAAACCCGA	AACACTTCATCTTACCCTCCA
CLM0124	TTCTAACGTACTCCATGCTCG	TCATTGGAGGTGTAGGGAGA
CLM0125	TGAGATTCCACACATCTCCA	TCTGTTGACACATGTACCGC
CLM0126	GGATCTCTTTGAATCTTTGCTC	GAATGAAGGTTACGGGAGGT
CLM0127	AGTCCCGAGCTTGTCTCTTT	GATTGCAAAGGGTTGATTTG
CLM0128	ATCTCTGTTAGGAGTGGCCC	CACAGCATGTTGGAATTGTT
CLM0129	CCAAGCTCTATCGCACATTT	CCAAGTAGGGTTGGCATGTA
CLM0130	CATGTTTCTTCAAGTTAAAGGG	GTACACACATACCCGACAGC
CLM0131	CCAAATTCAATAACCAGCGT	CTACAGTGCTGGTTGCCTCT
CLM0132	TGTTGTTGCAATGAGTGTCC	AAATTGAAGTGTGTTTCCTCAGA
CLM0133	AGAACCACCTGCATCAACAT	AACGCGAATATCATGGTTGT
CLM0134	ATGAAGTTCAGGGTTTGCAG	TTTCTCTCCTCTCACCTCCA
CLM0135	GGTACCAAATAAGATGTCCCAA	AAGGAGGCTACAACCCAATC
CLM0136	AGTCCAACTAAGCAACGACG	ATTGGTGGAACCGTAACTGA
CLM0137	CCATCAAACCATGGTCTCTC	GAACCATAGCAAGCAAGGAA
CLM0138	CCACCTTCTAAGGTTGTCCA	ATATCAAATTGGCCACGAGA
CLM0139	GTGCCGGGTATTTATTGTTG	TTTGTGGTGCTTATTGCACA
CLM0140	TTGGTGATTTGATGGGTAAGA	CACAAATGGCATACACAGGA
CLM0141	CATCCTAGGGCTCAGATTCA	CGAGGACATTGTTGTGTTGA
CLM0142	AAACCAATGCACAACCATTT	TTGTGTGAGAGGACTTGGGT
CLM0143	GAAATCGGAGAGGGAATCAT	AACTATGACCATGCCAATGC
CLM0144	GTCCCAACAAGGTACGACTT	TGATTTGAATCAACAGATTAGA
CLM0145	AACTCAAAGTCGTCTCCCAA	AAAGTGAGAACGCCAACAAA
CLM0146	AACCCAAGTCCTTTCACACA	TCCAATTCTATCCACAGGGA
CLM0147	CTTCAATAAACGCATTTGCC	TATAAGGGCGCCTAATAGCA
CLM0148	TCTCTCTCTTTCTGTGACCCTC	GCAACAAATTTCAATGACCC
CLM0149	TTGTATTGCCCTTGTATTGAAA	GGAAGGGTGTATTCACAATCA
CLM0150	ATGCTGGGCAGTAGCATAAC	TGTCCTCCTATCCCATCTCA
CLM0151	TGCTTGAGTGTCACTTGAATG	TCGCAAAGAGAGGAATATCG
CLM0152	TAGCCATATCTCCATCCTCG	GCGAATGAGTTTCACAAACC
CLM0153	CCAGCATCAAGAAGCAAGTT	TGGTACGATCGAAACACCTT
CLM0154	ACAAATGAAACCAACTCCCA	CTTTGAGCCTCATTCCTTGA
CLM0155	GGTCATCATGTTTGGATGGT	ACCCTCATTCAATTTCCACA
CLM0156	GGGCTTCCTAGGTCACAAAT	CCATTCTCTTCGGTTAGTTATT
CLM0157	TTCCTTTATCACTTGGCAGC	TCATTATTATTGTTGTTGTTGT
CLM0158	GGTAGGGCTACTCCCAGGTA	AGGAAAGAGAAATCACCTCACA
CLM0159	TTCTCTCAAAGAATGCGTCC	GCATATTCAACGGCCACTAT
CLM0160	GGGTGCTTATTTGATTGTGG	TACCCTCATTACGTTGCACA
CLM0161	CAACAACATCTGCTCTCGTG	GTGGCCAAGTGACATGAAAT
CLM0162	CATTAGCTCACGCTTGTTTG	TGAGCGGTTCAACACATTTA
CLM0163	CACACACACATACACCCACA	TCCCTCCTCATTCACACCTA
CLM0164	TCATGGAACACAATCTTCCC	GGAGGGAGGAACCAAAGATA
CLM0165	CTGAATGGATGGTTCTCCAC	TGATGTAGAGTTTGAAATTATGA
CLM0166	CATTAGCTCACGCTTGTTTG	TCGGATATCAATCCTTGGTG
CLM0167	GATTGGTATTGGAGGGCTTT	TATGTATGCCTCCTGTAGGT
CLM0168	TGAGAGGACCAAATTACTCCA	TCACCATTCTAAGAAACAAGTGA
CLM0169	AGGAGATTGCAAATGGTTGA	GCTTCTCCCTTGGTGTCTTT
CLM0170	CTCTCGTGCAGGGACATTAT	AAATAGGGCAAGGGTTCAGA
CLM0171	TTTGTCGTTACTCAAAGGGT	AATTCCGAACGTGTTTCTTT
CLM0172	CGCAAGGAACCTTGAGTTAT	CGTATCACATTAGTTGTGGACTG
CLM0173	TGACTGGATATGGGTATGGG	AAACATTCTCATGTGAAAGGAAA
CLM0174	GCTTCAAGCAATGATCTTCA	AAACTCTCTACCTTCCTCAAA
CLM0175	TGCTTTCTCCTTTCTCATGC	TGGTGGTTATCTTGGGAGAA
CLM0176	TTGCCTCATGAAGTGTCTCA	TTTCTCGTGAATTCAACATTT
CLM0177	AATTGGGTTGTAAAGTGAGATTT	CGAAAGTGGTTTGCGTATTT
CLM0178	TGCTGTTCTCTTCCTTGGAG	AGTCCACTCAAATCCGATCA
CLM0179	AGAATTGAATGCAATAGCGG	GCTAAACATCTGTCCTCCCA
CLM0180	TTAGGAGGGAGATGGTGACA	AAATTGTATGTTGGTGTGAACAA
CLM0181	CAACACCACTAACACGTCCA	GCAGAATCAGAAAGCGTAGC
CLM0182	GTAGGGTCGTGCTACCATTG	ATGCTCATTGCTCCAGATGT
CLM0183	GACACCACTCTCAACCCAAA	TTGTATGCTTACGTCCACGA
CLM0184	TTTGGAAGTGTAAAGGTGGA	GCTACCACCCATAACCATCA
CLM0185	TCAAGGTCGTGTGAGGAAGT	GTGGAGGAGAGATGATGGTG
CLM0186	TTTGAACTCATATAAAGCACTTG	GATCCTTCTTCCCTCTCTCG
CLM0187	GTGCACAACCAATTCAATCA	CCCATGCAACATATCTACCC
CLM0188	AATGGGAACCACTTCTCACA	TAATACAAGGGAGCATGGGA
CLM0189	AAGCAAGTTCCAAAGAACCC	GTCTTTGGCTCTTTATGGGC
CLM0190	TGAGTGGGATTGAAAGAAGTTT	TTATCAATGGACACTCAAGGG
CLM0191	TGGGATTCTTCTGCTGAGAT	TGCAAGCAAGTAATCCCTCT
CLM0192	CTGGTTCAAATATTTACAGAAA	ACGGGTTCAACATTCCAAC
CLM0193	ATCAACGGTGGTTGTTTCAG	TGAGGAAACTGAACTCAGGC
CLM0194	ATCTATCACCATTCGGCTTG	CCGAAACATTACGAGTCGAG
CLM0195	AGGCATGATGTGTGGAGTTT	TTTCTCACGTTGTTTAGCCTT
CLM0196	CAATTGGAGTGGCAACTTTC	CGAACCCAAGTCCTCTAACA
CLM0197	TCAAAGTGCTCTCAACCACA	TTGAATGTTCAATATGCTAAT
CLM0198	TGGGAGGGATACTGAAGTTG	CCCATTCTTCATTCACAACC
CLM0199	GTGGACCCTAGGGAATCAAT	TCAGAGGAGAGACATTTCCG
CLM0200	AATTTGATCGCCTAACGACA	TCAAACGTATATGCGTAAATAAT
CLM0201	CCAAAACAAACACCAACCTC(5'-3')	GAGACCTGCGATCAGAACAT (5'-3')
CLM0202	TTGTGCTGTAGGAGGGAAAG	ATGCATGAACACTTTGAGCA
CLM0203	TCTATGAGGCCCATATTCCA	TCTTCGTTCTCGGTTTTCTG
CLM0204	GTTGAAGGGATGCAATACCA	ATGATAACACCCCCACCAC
CLM0205	CCATAAAGGGATCAGTGGTG	CGACGTCTCAAGCAAGTTTC
CLM0206	TGATTCATTCCACTTCTCTGC	CATTCAGTGACCCGACAAG
CLM0207	ATCACGCAGTTATGGTTGCT	GACCACTTTGCATGATGTGA
CLM0208	AAATACGACGAGCAGCAGTC	GAAAGTCCCCAAACGGTAGT
CLM0209	GTTGCTCAAAACCTCTTGGA	AGGAGGAGCAGAAAGAGAGC
CLM0210	GTCGGGATTCATACCAACAC	GTGAATGTGGGAGTTTGAGG
CLM0211	ACAAGCTAAAAAGCGCTCAA	GGGAGACGTGGCATGTATAG
CLM0212	CATTTTCCCCTCGATTTTCT	TTACATGCGATGAGGGATTT
CLM0213	CCCTAGCAATGCTGGTGATA	TGTGACCATACCTCATAGGATTC
CLM0214	CCGCAGATCTTACTAAAGCA	TGGAAGGGTTACAGTCGAAG
CLM0215	CCGTACCTTCCTCCTTCAAT	TGCTTTAGGTGTGGTGGATT
CLM0216	TCATTCAGAGCCACCTCTTC	GATGTTGTGAGGGTGGTGAT
CLM0217	AGGTGAACCTTGGTCTTTCC	GGTTCATCAACCAACATTCC
CLM0218	TTTCCGATTTGCGATTTTTA	CGACCAGTGACAAATGAACC
CLM0219	TGCGATTTATAAGAAGGCTGA	TGGCTGAAGAGGCAAAATAG
CLM0220	CCTCCAGAACCATGCATTAG	TGATTTTGTCCAGGAAGAGG
CLM0221	AATCAGACCCATCTCACTCG	GTCGCAAATAGCCCAGATAG
CLM0222	AGATGTGAAGCGGTGAAAAC	GTTTCAATGGTGAAGGATGC
CLM0223	TGTTGCCATTTCTTGTTGTG	GATCAAACAAAAGCCGAGAA
CLM0224	CAGCATCCTCAGAAACACCT	TGTATGTGTGAAGTATTTTATGGTG
CLM0225	CCCTATGGCATAATCCTCCT	CACAAAGCTCCGCTATCAAT
CLM0226	AACAGAAGCCAACTTCATGG	TTGTTTGTTTGTTGCAGGTG
CLM0227	CCAAGAGTGGCCTGAGTAAA	TGCAATATTCTTAGGTCTAAAACG
CLM0228	GGATCAGCATTTTGTTCACC	TGTCATTTGCATTTTGGTTG
CLM0229	ATCTTGTTTTCGCCCAAGTT	TGTCATTTGCATTTTGGTTG
CLM0230	TCATGAGTGCACGAGTGTTT	TTCCCAACAGAAGCAAGAAG
CLM0231	GTTGGACTCATACGGAAACG	TTGAAGAAACGCCATAAAGG
CLM0232	TGCTTCGACGAACTTTTACC	CAGCTAGCGGACCAAGATAA
CLM0233	GCCTCCTCTTCTTCTTCCAC	GAACGAGTAGAACCCGTTGA
CLM0234	TTGTTTTGAACTCAATTTTAATGAT	CATTTTCCATATTCTCACATCCT
CLM0235	TGTATGGTAGAGTTCGCATCC	GCGGCAAGGCTTAATAAACT
CLM0236	AGAACAGCTTTCCACAAACG	GGAATCTTCCCCATGAGTTT
CLM0237	ACCACTAACCTGACCCCATT	TGGCTTCCTTGCATTTAGAG
CLM0238	CTTTCCTCCTGTGGATTTCA	CACACAAGCTTCATGGTTGA
CLM0239	AAAGTGCTGTTGCTTCTGCT	GAGTTGTTGGGTCTTGTTGG
CLM0240	CCATCGTTCACCTCAAATTC	TTGCACAGGCTTGAACTGTA
CLM0241	CATTCACCACCACAGTTGAA	ACTCCTCACAAAGCAGTTGG
CLM0242	GTGATCCATGGCTTTAGTGG	TGTTGCAATGTGGTGAAAAT
CLM0243	ACCCTCTTTGGACTCTCACC	GATTCACGCTCTGAAGGAAA
CLM0244	GTGGAGTTCAGTGGCAAAGT	CCAAAATCGCATGTAGTTCC
CLM0245	TGCAGGATTCACTAGGAGGT	AGCAGGACTTATGCAAGCTG
CLM0246	GGCTTCTCTTCTTCGGAGTC	GCTTTGCTTTCTTCAACTCG
CLM0247	CAGGAACACTTCCACAACCT	GGGTGCGAGAATCAATAACA
CLM0248	TGATTGGTGTTGTGATGTCC	GGGTTCACCATTACAGATGC
CLM0249	TTTTCGGGGTTTAAGTAGCC	TTGTTTTCAAGGGTGTGGTT
CLM0250	TCAGCCACAATTCAGCACTA	TGCAGAGAAGTGAACCTTCC
CLM0251	CTTTTCATGGGAATTGTTGG	TGAACTTTCCAAGGAACTCG
CLM0252	AGGAAGCCCAAAACAACTTT	TATAATGGCCAAAGGACCAA
CLM0253	AAAGGAAAAGGACACCCAAG	AACTCTTTTTGCCATGTGCT
CLM0254	TGCATTCACAACCTGTTTTC	AGATCTATGATGGGCACAGG
CLM0255	GGAGGCATAAAAATGACACCT	CTCTTGGTTTGTGCATTTCC
CLM0256	TCACCACACACAAACACACA	AGATATCAGCGTGGCAGAAC
CLM0257	GATCCACCGATCAGAGTCAG	ACTGGGGCAAATTAGAATCC
CLM0258	AGCAAAAGCCTCCATCACTT	CGCTGGTGTGTTAGAAGAAA
CLM0259	CCCATTTATCTGGCACAATC	TCGGGAAAAAGAGAAATGAA
CLM0260	TCGATCAAATTTTCCTCTGC	TGCCACCATCTTTCATTTCT
CLM0261	GCCTTGATCCATGACAAAAT	TGCCATAAACCCTGTTGAAT
CLM0262	CTTTCAAACGCCTTGAATGT	CGTAAGCCTTTTTGGATTTG
CLM0263	CAGAGCACCCTGAACTGTTT	CTTCATGCCGGGTACTCTAA
CLM0264	AAATTCTTCGTCCCTCAACC	GCTGGACAAGGAAAAGTCAA
CLM0265	GATGTCTTCTCCCCCAAAGT	GTGGGTTCAAGAGGGAAAAT
CLM0266	CCGCAGGCAATTAAATAAAC	ACAGGAGATGCATTCTTTGC
CLM0267	ATCGACGAGAGATGTTGAGC	CTCAAGAACCAACCAACACC
CLM0268	TGAGAAAGACTTTTGCGTGA	TCCGCAACTCACCTACTTTC
CLM0269	TGCTTATGCAGCTGCTTTTT	CAAAATTTCTCTGGGGATGA
CLM0270	GCAACTTCTCTTGTAGCTTCG	ATGAATGGCCTTTGCTCTC
CLM0271	TGATGCCTCAGTGTCGAATA	TGACAACAGCCAAGTCAAAA
CLM0272	GCATGTGTGGATGTTACGAA	TGACCAAACACATGCAAAAC
CLM0273	AGCAACGAATCAAGAAAACG	ATCTCTCCGGCTATGGAATC
CLM0274	GGAAGCTAGGACTGTGAAATTG	CAATCCAAAGGAAAGCAGAA
CLM0275	GCCATGGAGTCAAAGACAAG	CATGATGATGATGGTGATGG
CLM0276	GGTTACTGGCAGGTTAGCAA	GAAGCACCTCCAATGAAAAA
CLM0277	GGCACACTGCATATTTCCTT	TGGTCTGTGATGCTTTTTGA
CLM0278	ATCAGATTTCGCCTCTCCTT	ACTTCGCTCCTCTTCCTTTT
CLM0279	TGCAAAACGTGAAAGCAATA	ACAAGGAGACCAAGGAGCTT
CLM0280	CAAAAAGATGCTTTGGCAAT	GATGGGCCTTTTAATGTGTG
CLM0281	CCTCTCTTCTCTCGCCCTAT	TTTTCTGAGCCAGGAGTTTG
CLM0282	TTCCCGGAGAAGTTTTCTTT	GGTGCTGCCAGATGTAGTCT
CLM0283	TGAACTAAAAAGAAAAATTCCTCA	CAATCGATTTCTCATCCCTTA
CLM0284	GGCAAATCCAAAACAATCAG	AGGTTGAGGAGAGCTTGGTT
CLM0285	GTGCAACCGTAACCTGGTAG	CACTTGTTCCACATGTACGC
CLM0286	AACCAAGAAGCTCCTCCAAC	CATCTGCTTCTTCCTCTTCG
CLM0287	TTGGGTCATTAACTCCTTTCC	ACGGCAAGCATGAACAATAG
CLM0288	CACTGTTGAATTCAGTTGGCTA	TTAACGCCAACAATGGTTTT
CLM0289	ATGAAAAATGGCCAATGGTA	AGCTCCGATAACATGCAAAG
CLM0290	TCCTCGTCCATGGTTATGAT	TTCCAACTCTCTCACTAATACCA
CLM0291	ATGCCACTTCTCTGCTCATT	CCAGTGTTGGTTTCCTTGTC
CLM0292	GAGAGACGTGATGGAGAGGA	TCAATGATCGTATAAAGCCTCA
CLM0293	GGTCTCTCCCTTGTTCCATT	GAGCAAGAACGATCACCAAT
CLM0294	CACATTTCTCCCTCCTCTCA	CTAGTTTTTGTCGGGAATGC
CLM0295	AGGGTTTTCACAGTGGGATT	AAGTGAAGCATCATGTTAGCC
CLM0296	TGTTGCTGGACAAATCTCTG	GTGCCAACTGATTCTCTGCT
CLM0297	CCGTCATCTATTGCTTGCTT	TCTCAACATACCCACCATCC
CLM0298	GGTGAGAAACGCAGAAAGAT	CATTTGCTTCCTCCCATTTT
CLM0299	CCGATGGAGGAATAACTGAA	GTCACTCACCCTAGGGCTTC
CLM0300	TTTTGTTGGTTGAGCATCTG	GGTGTTCAATGTCAGGAATAACA
CLM0301	CAACACCTTCAATCCTCCAC	TGAAATCGGACCAAAACACT
CLM0302	GGAATTTGAGGAACTGAGCA	ATCACACCCAAAAGCACACT
CLM0303	CACTCCCAGAACTTTTCTTTTC	AATAAGTTTGCTTGCGTTTTT
CLM0304	GGGAGGGTATTCTCGTCCTA	AGCTTCCACAGTGAAGTTCG
CLM0305	TTTCTTGTCCCATCATAACCA	GATATGGCTAAAGAACATGCAA
CLM0306	CCACTGCATCCAACTTTCTT	TCTGCAACCTGCTTCTTTCT
CLM0307	GCACGTGGATTCCTGTTAAA	TCAAAATTTAAAAAGCTATTACGAA
CLM0308	CGATGGAAAAGAACAAAGGA	TGCATCTAGTGCTGCTTCAG
CLM0309	GGAGGGTCTTCAATGTATCAGA	TTTGGCAACTGGAGAAAGAG
CLM0310	GCCAAACCCTACAAGGAAAT	CCGTTAATGGTGTAGGCATC
CLM0311	AATGGAACAAGGTGGTTTGA	TTGTAGGTGGGACTCTTGGA
CLM0312	GTTCGATTTACATGGCGAAG	AATGCGATGGAAGGTTGATA
CLM0313	TCAAAGAGGTTCGAGAGTGC	TGGTAAAGCAGCACATTGAG
CLM0314	TGGTCATACCCATCTCATCC	GCCGTAACTTCCTCTTCTCC
CLM0315	TCCTGAAGGTGTAAAGAGTGAA	TGTTTGTTTGCACTCCATTG
CLM0316	TGTTCGATGTCGACTTGATG	CCCGTTCTCTCCTACGTCAT
CLM0317	TCCCAGAACAGAACAGCTTC	GGTTGGTTGAGGTGACAAAG
CLM0318	CAAACATAGCCCTTCTCTGC	GGTCCACCAAAGAAAGATCC
CLM0319	TCTCGCGGTGATGTTTAGTT	ACTGAGCCGTTACTGTCACC
CLM0320	GCACCAATTGAGAGCTGAT	CATGGTTCTGGTTCAAGTCC
CLM0321	TAAAGCTCATGCCCTCTCC	AGTTTTGTCGGTGTTGGTGT
CLM0322	ACTGAACAGCAAGGACGTTT	TGTGTTTCCAGTGCAAGAAT
CLM0323	CTCCATGGTGATTTAGAAGATG	TACCCCCAATTGATGTCTTG
CLM0324	TGAGGAACTTCAGCGTTCTC	GTCTTTTGGCTTCCTCTTCC
CLM0325	AATTGATCACCTCATCTGCTG	GGGTCTCTGATCCCCTCTTA
CLM0326	AAGGAGTTCCAATCCTCCAC	TCAATTTTTAGACTATCAACCGTA
CLM0327	TTGCTCCTAGTTCTCCTCCA	TCAGGAAAATCAGGGGGTAG
CLM0328	TGACTGGAGATCCGTTTGTT	TTTCATGAGGAGTGGGGATA
CLM0329	AACTTTCAATCCAGCACCAA	ATCGCCAGGTAGGTCTTCTT
CLM0330	TTGCAGACTTAGGTGGTTGA	TTTGTTTTCTTTCCTATCCTTTTC
CLM0331	CATGCAAATTGAACACCTCA	TTGTTGTAGCTGTTGCTGGA
CLM0332	TGTCCTCAATTTCAATAACAAG	CGAAACAGTTGGTCGGATAC
CLM0333	TTAGTCAACTCTTCCGCCTG	GTTTGGTTGATGATTTGGGA
CLM0334	AGGGTGCACCAATCATTAAA	TTGGACCTGAGAGTTTCCTG
CLM0335	CCTAGAAGAGGTGGCAATGA	GTTTCTGGGAAGTCGTTCCT
CLM0336	CCCTTGGTACCCTCTCTGAT	ACAAAGTTCCGCCCTATGAT
CLM0337	CTCGACACACGGTGATACAA	ACAGCGGAGTGAAGAACTTG
CLM0338	TTTCGCTATGCCTCAAGTAAA	AGCTGAAGGCACGTTATGAG
CLM0339	AAGCAACAGGAGTGGTTACG	AGAACTGCAGTCCAGGTAGC
CLM0340	CTCACACTTCTTCTCTCCGC	ATTTGAGAGTTGGGAAACCC
CLM0341	ACAACTGTTCGAAAGGCAAG	CAGGACCCAGAAACCCTATT
CLM0342	GGATTGGATATGTGTCTGGC	ATTCAGGTTCAGCTCACGAC
CLM0343	CTTGGAAGATGCAAAGGAGA	CTGGAAGGATTCTCAGATGATT
CLM0344	TTGCACCTCCTCTTGTTCTC	AGGGATCTCCAACATCCTTC
CLM0345	TCAGCTCATAAGCCACTGGT	CCCGCATTAATTAGGGATTT
CLM0346	CCCTCCTCCCTAGCAAATAC	AAATTCAGGTGGTGAGCTTG
CLM0347	CGCGTACAACATCTCTTCCT	GTGCCAATGGATCAGGTAAC
CLM0348	TCAGCCTCTAACAGTGAGCA	AAGAGTACGGTGTGGTGGAA
CLM0349	GACGGACAAAGCAATCAACT	GGTTGTCCACGAATATGTGTC
CLM0350	CCTTTCACCTTCACAAATGG	CTTGGCAGATGAGATGCTTT
CLM0351	GAGGAGAAGGTCCCATTGTT	TTCTGCACACTATACTTCACTCA
CLM0352	TTTCCTGCACAGAACACTCA	GGTCTCGTCTCGCTATTGAA
CLM0353	GCACAATAAATTACATTGGTCA	TGGCCCTTTCGTATTTGATA
CLM0354	ACTGTTGTGGCATTCTCCAT	CTCAGATTCATGCCTCCACT
CLM0355	CTTTCAATGTGGGAGGTTTG	AAATGGCGCAACTATAAGCA
CLM0356	TCTAGCATGACCCGATAAGG	AGGTTCTGCCAGCAGTGTAG
CLM0357	CCTGCAAGAAATGGAGAAGA	GGAGCATCAGATAGGAGCAA
CLM0358	CAGGATGTGTTACATGCGAG	GGGAAGCAACAAGAACACAC
CLM0359	CAAAGCAACCAAATATGTAAA	GTGCCTTTGTGTAGCTTCGT
CLM0360	CGGACTTCAAGAGCATAGGA	CTTCACACTTCTTGCCACCT
CLM0361	AAGAACGGTGCAAGAAACAG	CGCAAGATCCAATACTCGTT
CLM0362	ATAGCCTTGTTGGGTTTGTG	TGGCATGTTATTGTGATTTCC
CLM0363	AAAGAGATACACAATAAGGAACA	GCTTGGTCATGGAAATTCAC
CLM0364	AGTTTGATGGGTTTAAGGGC	ACTTCGGCCTTCAGGTAAAT
CLM0365	GGACGGAGCTACAAGAACAA	TGTGGTAGTCCTGTACCATGTTT
CLM0366	TTGGCTGAAACTGTTCATTG	GCTATATCACCGAATGGTCG
CLM0367	TGTCAATGGACTTTCTGGGT	GGTAACTCAGCCTCGACAGA
CLM0368	CCTTTCTCACACCATAGCCA	TTCGTGACAGAGGAGGAAAG
CLM0369	TTGAAAGACATCATTAACCGA	ATTCAATGGCAATGAGGAAC
CLM0370	TTTCAAGATCCTTGGTCTCAA	TGGAGCTAGTTCTCCTATCTGA
CLM0371	CACGTTGCATGAATCAGAGA	TTATGTGAGGGAAAGGGTGA
CLM0372	AATCGCATCCAGCAAATAAA	AAGGCTAGGAATCGGAAGAA
CLM0373	AAGAAGGAGCCAAGAGCATT	TCGAAATGTTAGTTATGTAATGG
CLM0374	ATCACGTTTGCATTTGGAAT	TCCCATTGTGTTTCGCTATT
CLM0375	GTCTTTCTCCCAACCCAGTT	GGGACTTTGAGCAGAAGTGA
CLM0376	AATGGATCATGTCACTCGCT	GATTGGCCTGGAATAAACCT
CLM0377	CACGTGTTTCCTGTGAGTTG	TCTTCCACAGGCAAGTTCTC
CLM0378	TTGCCAAGATTCAACCATTT	AGAGGCCAAGAAGGAGTTGT
CLM0379	GGTCACCCTCTACAACATTGA	GCCATCAGTAATATCATTTCAGG
CLM0380	GGAAATTCCAGCAGAGATCA	CTTCACCAGTTTCCACAACC
CLM0381	TCCCAGACTTGACGAAACTC	CTGGGCTATAGTAGGTGCGT
CLM0382	TTTGTTGCATAATGACGGTG	ACCCATACTCAATTAACGAAA
CLM0383	ACCCAAGACCAAGTTCACAA	GCATCTTATTACGTGAGTCAGC
CLM0384	ACATAAGGCTGCAAGGAATG	AACTCCCTGATTGTATCGCA
CLM0385	GCTTTCTTCTCTGAACGCAG	GGAAAGTTGGTGAATGGTGA
CLM0386	GCATCCTCCTACACCATTTG	CCTTCCACCAACATCTTCAC
CLM0387	TGTATGTACACGGAACGACG	ATCTGCAGCAAACAAACACA
CLM0388	ATACATGCCAGCCCTATTCA	CTTGATTCCTCATCCCACAC
CLM0389	TCAGGTTCATGTTGTTCGTG	TACGCGTTGATGTCAGAGAA
CLM0390	TTTGTTTGTGCCTGTTGAGA	ACCGTATACGTATCTTATGATTT
CLM0391	TGAACCTACTCCTAAACAGAACA	CAGGAATATGCTCCATCCAA
CLM0392	TCAGCTCATAAGCCACTGGT	CCCGCATTAATTAGGGATTT
CLM0393	ATGGTCCTACCCACCTCTTC	CAGCGTGAAGTAAAGGAGGA
CLM0394	GAGATGGAATTGACATTGGC	TAGAGCCTTATGTCAACGGG
CLM0395	ACACCCTTGTCCAAGTCTCA	TTCAAGCTAACATAATGGTGAAA
CLM0396	TTGGCTCTCAGGTATGTGGT	CAATAGCAGTGAGCACATCG
CLM0397	TGCATGCATAGGGTTAGAGA	TTAAGTGAATGATGGAGCGAG
CLM0398	TGACATGATGCAGACCTATTT	ATCTCAGAGGCCTTGTGTTG
CLM0399	AGCAACGAATGAGGAATTTG	AATGTTGCTTCCTGCAACTC
CLM0400	ACACGTGATTCCATTGCTTC	CACGTGGATAGTTCACTCCC
CLM0401	CTTCCCATAAAGCAGCAAAT	TTGAGAGCGGAGAAGAAAGA
CLM0402	TCAGTCAGCCTCTGCTCTCT	TTAATGCAAATCTTGAATGCC
CLM0403	TGGAATCTTGCACTCAATCA	AATGGAACAAGAGACACCCA
CLM0404	TTAAATGCCATAAAGGCACC	TGATGTCCATGACGACAAAG
CLM0405	ACCCTGACTGGAAAGGAATC	TGCGATGAATTCAACAGATG
CLM0406	AAACAAACCATCATCATCATC	AAATGTTCGCACCAATCTAAA
CLM0407	ATCTTAGGCAGCTCAGGGAT	CGAGTCATAGGTTGGTTTGG
CLM0408	GACAAAGCTTGGGAACTTGA	GTAAAGGCAGGAATGCTTGA
CLM0409	TTAGATTCTGCTGCCTTTGG	AATGAAGAGGCGAATTGAGA
CLM0410	AAAGCAAGGAGTGGCAATAA	AGTTCTGCTCAAGATGGCAC
CLM0411	GGAAGAGCTGGTCGAGTACA	CAGATATACACACACACACACTT
CLM0412	GCTCAGAAGGAAACTCACCA	ACCTGAAAGAGAAAGGTGGG
CLM0413	GCATGATTCTTTGTCTTCACC	CCCAATACCCTTGTTCCTCT
CLM0414	ACAGGTGTCAGTCATCCGTT	AACAGCGTTGATTTATGGACA
CLM0415	AAATTTGGAGGGTTGGTTTC	AAACAGGCACACACACACAC
CLM0416	ATCGACCTCAAGGTAAACCC	CAGAGGTGGTAGCAGAAGGA
CLM0417	AATGTGTGAGAAGTGAGGGC	TGCAGTTACTTCTTTATTTCCTT
CLM0418	GTTGTGAATTGAGACTCCCAG	ACGAGCTTGATCTTGATTGC
CLM0419	CAATTGGCTTCTCCACTGAC	GAAGGAGAGGCAAGTGATGA
CLM0420	CAAAGAATAGACGAAACCTTCC	AGAAGATATTGCCAAGCACG
CLM0421	GGCAACCATTAGAAGCAGAA	CGGGTAACACAGCAGAAGAT
CLM0422	TCACAGATGTGGTGAATTGC	GTGAAGACAGGCCATGAAAG
CLM0423	CTCCTGACCAGCTGCATTAC	CTTAAGCTTGCAATTTGGGA
CLM0424	AATGTGAATGAATGTCGTGC	CCATCAGGTAGTGATCAGGG
CLM0425	CATCTCATAGCCTTGGGAAA	TGTGTACATTAGATGTTATGCTT
CLM0426	ACCAACAAGGCAAGAACAAG	GAACGAAGATCAATTGCACA
CLM0427	GGACGATGTTCAGGTATTCG	TTAAAGGCCATAAAGGCTCC
CLM0428	TCTTGTTCATGCATCTCCCT	CTCTCATGCATCCTCGACTT
CLM0429	TGATGATGACATGGTTGCTC	CACCCTGTTCCGTACTCTGT
CLM0430	ACTCTCTCTCCATTTCCGCT	ACCTCAACTCCTTCCTCCAC
CLM0431	GGAGTCATGCACAGGATAACA	AGGGTACGTGAAGAAGGGAC
CLM0432	TTTCTGGGCCATAATGTTGT	TTTCTATCCTCTCCAAATCCAA
CLM0433	TGGGAGAGATTATTGGAGCA	GCACACACACACACACACAC
CLM0434	AGACCCAGGACCAGGAGTAG	GTGAGGAACCAAAGCTCTCA
CLM0435	TGCCCTTTATGTTAAACCTTG	AGGAACGCAGAGCCTCTAAT
CLM0436	AGGAACGCAGAGCCTCTAAT	TCTGACAACAAAGGTAGAATGAA
CLM0437	CAATTAGGACGGCAAGAAGA	CCACAACGTGACCTACTTCC
CLM0438	TAAAGCCTCCACCCTTCTTT	TTCCATGAGTCACCCACTTT
CLM0439	AAGAAGATTGAACTGCCACG	ACTTGCGACGTGAGAAACTC
CLM0440	ATGGAAATACCACCTACCCA	CATTCATGCACAACCTGAAA
CLM0441	GATTTGGAAGGGCAACAATA	TCTCTGCACCCTTTCTTGAG
CLM0442	ACCAAGAATCCTCCTCCAAC	CTGAATCACCCAATTTGCTT
CLM0443	GGATGCGTCTAAGCCTGTTA	CACATGACGAAAGAGATGGA
CLM0444	AATTTATAAAGTGAGTTTGCACT	CCCTATCGAATCACTCACTCA
CLM0445	GTAACGCTCATCGCTGTCA	TACCATTGAGGTAAGAGGCG
CLM0446	TCCTCTGTCCTTTCTTTCTCTTT	TGGAAGTTAAGACCCACCAG
CLM0447	GGAAACATGACCTTGACGTT	GACAGATGCGTGTGTCCATA
CLM0448	GCCTCAAAGCCAGTCTGTTA	TTGTCGCAGTACTTCTTCCC
CLM0449	TGCTACCACATGCATCAAAG	TGCAGGTCATAAAGAGTGACA
CLM0450	CCAAGGATGTGCCTACAAAG	CAAATTCGAGATATTCAGAACC
CLM0451	ACAATGGACACAACCAACCT	CTTGAAGACAGGTTCCTGAAA
CLM0452	TTGCGTTTCTTCCAATCTTC	GGTGTGAGGAGGTTAGGGTT
CLM0453	CCAAGATGAAGTGAGTATTTCAG	GCCAGAGTTTAAGGGAGAGG
CLM0454	CATTACTCTGCGCAAATCCT	TGACTGGCATCTCAGTCTCA
CLM0455	AGGCCGACTGTGATGAAGTA	GTTCTTCCTCTGTTGCCTGA
CLM0456	TTAGTTGGGCAATAGATGCAC	GAAGACTGTGGGAACCAATG
CLM0457	ACAACAAGAACTCGCAGACC	CTGTTCCCAGTTCCTTCTCA
CLM0458	CATTGGTTCTGTTAGTGCCC	GATCCTATGGCACCCTTCTT
CLM0459	AGCACACATTCCAGGTTCAT	TGAGAAACATGGCAGCAGTA
CLM0460	CATCATCTCCTCCATAACCCT	GATTTGGTTCTGCGAATGAG
CLM0461	TGATGCCAAACCATTATCTT	CCTCCTCATTGCTACACACC
CLM0462	ATGGGATCAATACTGGGTGA	CCCATTGATTCCTCTTGAAA
CLM0463	CACATGAATTCTATGCCGTTC	AAGACATCAGTGGACCCTCA
CLM0464	TTCCCTCCACCTGTTTGATA	AGAAGCATTGACCAAGCAAC
CLM0465	GAATGGCTTACAGATGTGGG	CCTTAAATGGAATCCGTGTTT
CLM0466	TGTGTCTATAATGCTCAGCAAA	CTGGTAGCTTCCTTGGCATA
CLM0467	CGTAACAACACCAGACACCA	CTAGGCTTTGATCTTCTGCC
CLM0468	CACTCCAAGCTTAAGGACCA	ACGCTGTTATCCTCATCCAA
CLM0469	ATGGTTGGCTGCAGAAACTT	GGTAAGGCAAGGGCTAACTC
CLM0470	ACCTCCGGCACTCTTCTTAC	TCTTCTCCTTCATCACCGTC
CLM0471	AGGTTGTCCACCTTTCCTTT	GTGAGGGAATTGTTGCTGTT
CLM0472	TGACAGTAAGTACTGAACTCAAA	CTGAAGTTGCACCTTGGTTT
CLM0473	CTTCCACACACCGGTAACAT	TGGGAATCATTGGAGTATGG
CLM0474	TTTGGTCGAGAACCACCTTA	AACCGCATCTCATGACAGAT
CLM0475	AAAGAGATACACATGCCTAACA	AGACCAACAGCGACTTTGAG
CLM0476	GGCTAGTACACGCTGCAGAT	GAGTCCCTTCCCGTGATAAT
CLM0477	TTGTATTCGTTGGCTCTGAA	GTTGTTGGAACAATCAAGGC
CLM0478	CTTTATATTCGCGCCTTCCT	GCACTGATTTCAGCCTCATT
CLM0479	CCTCATGCAAGGTCTCTCTC	TCCTCGGAATATGGATTTCA
CLM0480	AAACACAACCAAACCCACTT	AGATTTGGCTTGACAGATGC
CLM0481	ATTGGCTTTCCTTGTTCTCG	GTGTCCATGGTCCTTTCTTG
CLM0482	ATGCATAGGTTGTCGTGGTT	CAGACAGATAACACTTGGGAACT
CLM0483	CCCGCCTCATTATTAAATTGT	AGCCGCTAGAGAGGAAGAAG
CLM0484	TCGGATGACTGCTTATGTTG	TCTCTCTCTCTCTCTCTCTATTT
CLM0485	GTTCCACCGGAATAAGACCT	TTATTGTCCTTTGCAGCCTC
CLM0486	GTTGGAAATATAACCGGCCT	TCAAAGAAATCCTAAGCCTCAA
CLM0487	AATCACACAACAGTGCGAAA	AATGTAAGCCCTCTTGTCCC
CLM0488	CATAATTGCACCCAACAACA	CTGTGAAAGGAATTGGATGG
CLM0489	TGGGAGCATTACTTAGTGGC	TGATTTGGTACTGTTTGGTTCA
CLM0490	GAAAGAGTTAAGCTTTGGGCT	ATCAGGTAGCTGCTCCATTG
CLM0491	ACGACCCTTCTTCGATTCTT	ACAGCACAGACTCGCTGTAA
CLM0492	TTTGAATGGTCAATCGGAGT	TGTGGTGATGAGAATGTTGC
CLM0493	TTTCCGTTCAACCTTATCATT	ATTCAGAATTGACACGCCAT
CLM0494	ATGATCCAAGCAGGATCGTA	TTATTCAACACACACGTCGG
CLM0495	CTGGAGGTGAACTAAGCACC	CCGAGCTGTGCTCTAATGAT
CLM0496	TTATCCTAATAATCACTGTGAAA	CGAGGAAGACAAGAGTTCCA
CLM0497	ACATACACGTCTCTCCCTTT	TAGACACTTGCGTGAGGTGA
CLM0498	ACAAGGCCTAGGAAAGGAAA	GCCTACTGCAATTGCTTCAT
CLM0499	ACTTGTCACTGGAAAGGCAG	TGAACGAGGCATACAAGTCA
CLM0500	CTTTCTTTGGATGGAGGGAT	TTTAGACCTGCCATATAATTC
CLM0501	TATTGTGTATGCCCAGTGGA	ATTGCTCATCCCTTTGTTGA
CLM0502	TGGAGAATTTCCCAACTCAC	GGAGAAGGAGTTCAAGGAGG
CLM0503	GCTGCCTCTACAGTTCTTGC	CTTGCCACCATTGGTAGTTC
CLM0504	AGCTCTTGCTATGGCTGATG	TGCTGTGGAGACAGAACTGA
CLM0505	AGCACTCTCAGCGATAGCAT	GCCATCTCTCTCTCTCTCTTTCT
CLM0506	GATGGTTTCAATAACGCCAC	TCGCTACCATCTTTGGCTAC
CLM0507	CCAGGGTTTCAATCAGACAC	ACAATATGCATCTGATGGTTT
CLM0508	GACTCACATCAAATGCATGG	GGCACTGCAAATTGAGTCTT
CLM0509	AACGCAAACACAAACACAAA	CGAGAAACGAGGTGAGAGAA
CLM0510	TGCAATGCAACAACAAATTC	GGTTGAGGGAGGAGTGATTT
CLM0511	ACAAGCTCTTCATCAGTGGG	TTTGGTTCATGTCCTGTGC
CLM0512	AGGTGCTGGAAACATGTGAT	AGATAGGAAATATAACCTCTTCA
CLM0513	TTGCCATTTGTATCATCGTG	ATTCCCTTTGTGAACATGGA
CLM0514	GGCCAGAACATTGTCACTTT	CCCATCTGGTTTATGGTTTG
CLM0515	ACATGTGAAAGCTCTTATCTGA	ACCTATGTGGCCAATGAAAG
CLM0516	AAGGTTGTTGAACTGCGTGT	TCTGGTCCCTTGACAGTGAT
CLM0517	TGGACTTGACAGTGTTTCCA	TTTGTTGTGAACGTGTTTGG
CLM0518	AAACTTGCACTTCCATGAGC	CAGAGGACTCAGGCAGGTTA
CLM0519	GTGACCCACCCACACATTAT	TGCGTCATGACTTAGAATGAA
CLM0520	TCCCAGCTGTCAAGAAAGAG	GCTACGCAGTGCAGTCTGAT
CLM0521	ACACGTCACACTTCTCCGTC	CGTGTGTCACGTACAATGCT
CLM0522	GCTTCTTCTTCGATTCACGA	CGTGAAAGACCTAGCAGGAA
CLM0523	GTCATCATGTCAAATGCCAG	GAATTCCAGCAGCCTAAACA
CLM0524	GGTTTCGAATAAGTGAGAATCG	AGCTGAAGAAACCATTGTTGA
CLM0525	AGACAAGCCAAGACCATGAA	CAAGATGTACCCGGATTTGA
CLM0526	TTAGCCGCCAACTCTTACAC	GGATCCATGAATTCAACAGG
CLM0527	CCAGCACTCGTATGCTCTTT	ATCGCACAGTTCTATCTCCG
CLM0528	GTCCAATCGAACACACACAA	TGTCTGGTGGGAGATGAGAT
CLM0529	GACACACATAGACACATGCACA	AAACCACTGCCACAGCTAAC
CLM0530	AATATCTTGGCATGGCTTTG	CTTACATTCCTCCCTCTCCC
CLM0531	TCTTGTTGTCTCGCTGTTCA	TTGTGTTGACAATGAGTGGC
CLM0532	AAATTTGAATGCTGAAAGACAAA	CGGGTCTCGCTGATAAATAA
CLM0533	GCGTTGCGTACTACACCTTT	AACGCAATGACCTACCATGT
CLM0534	TTCAACAATGGTTATGCGTG	AATCCCTCCCTTTCTCACAC
CLM0535	TTGTCAGTGTGGGTGCATAC	TTCATTCTTCGAGGTTCCAG
CLM0536	GAAATCGGCATAGCAGAGTG	CATGGTGGTTGTTGGAGAAT
CLM0537	TCCAATGTCATGTCATGCTC	ATTGTGTAAGCGCCGTGTAT
CLM0538	TATTTCCCTCTTGGATCTGC	TATTCTTCCTCGGTGTCAGC
CLM0539	TGTGTGCCACAAATGTTATTG	TTCCCAAACCCTAATGACAA
CLM0540	TCAACACCATCCTGTTTGC	TGTCTTACATATATTCTAGAGGG
CLM0541	GGTTTATTTCAGCCGAGTCA	GCTGTGTCTGTCCCATAACC
CLM0542	GTTGTTTGGCGAATTTGAGT	TCAGCAAGTGGCAATACAAA
CLM0543	ACGCTTTCTCTTCTTGGGAT	TTCGTGTCACGGTAAACTCA
CLM0544	AGGAAATTCGCTGGGTAAGT	CCACCTCTTGCTCACAAATC
CLM0545	TTCCACATCATACCAATTACCA	CTAATGGGTTACGCAAATCC
CLM0546	CTCAGAGTGTCCAGCGAGTT	AATGCATCCTTTGCTACGAG
CLM0547	TTCGCACATGTGGGTAGTTA	CCAAATCTAAAGAGGTTCGC
CLM0548	GTTGCACATGCTGACTACGA	CAAACCATTTCCTTCGTCAC
CLM0549	CCAGTAACTAGCGGAGATGG	ACAGGTGTCAGTCATCCGTT
CLM0550	TTCCATTCTTCTGCAACCTC	CATTTCACCCAGACAAGGTC
CLM0551	CCTGTCCACTAGACGCACTT	AGAACCACCCGCTTCTTTAT
CLM0552	CCGAGTTTGAGTTCCTTTCA	GACGAGGAAGAAGAAGAGGG
CLM0553	CGTTCACCCATTTCTCATTC	CAAGATCACATCCAAGCACA
CLM0554	CTCCCTGCAACCAAATACAG	TCAAACCGAATTGAGGAAAG
CLM0555	GAAATAACAGCTCCTTGCCA	AAACCACACAGTAAAGACAGCA
CLM0556	GTCTGCGAGGATCAGGACTA	GGCAAGCCCTAACTCTTCAT
CLM0557	CAGCACAAGCTCCAGACTTT	TGGTGGTCCCTTTATTGCTA
CLM0558	AAGAATGCGACTCCATCATC	CTCACTCAGTGGCTTCGATT
CLM0559	CGTGTACCCTCTCTTGAATTG	GCTTGCACTTTATTGGGCTA
CLM0560	CCTGTTGCACCAAGGATAGT	AGTCATTGTATCGCATCTATTT
CLM0561	GTACCGAACATCATTCCTCG	TGAGCGGAACCTTATTTCTG
CLM0562	AAGTCGGGAACACTTCATTT	CCTCAAGAACACATGATCCC
CLM0563	CCTTCACAGTAGCCTGCAAT	CCCATCTTTCACATGCTTCT
CLM0564	TTTACAAATGCATCACCAATG	TGTTACACCCTCCTCATCGT
CLM0565	GATGACGCAGATGATGATGA	TTCTGGACTCACCTTTGCTC
CLM0566	CGCTGATTCATCAGTTTCCT	AGCTGCCACTCACTCTGTTC
CLM0567	CTCTCCCTTCTACCAGGAGC	TCCGGTTATGAATTTGAGGA
CLM0568	GATGACGCGTATGATGATGA	ATCCTCTTCCATGGCATACA
CLM0569	TCCACATTTAACACCAACCA	TTCTGGGAAGTGTCTGAAGC
CLM0570	CATGAAACTCTTCCACCACC	CGTGGACTTGGGAGTTTATG
CLM0571	TTAGATGGTCACGTACGGCT	TGAGAGGACGTGTGACAGTG
CLM0572	AAGTGCCACCCTCATTGTAA	ATCTGTCGCTCACCATTGAT
CLM0573	GAAAGATGGGAGGTTGGAGT	AACCCTCACACAATGCTGAT
CLM0574	AACGCTGAAATTCACCTCTG	GTAGGGCCACGTTACTGAAA
CLM0575	AAATTAGAAGCGAAAGTCCTC	CCAAGTACTCTGCTTTCGGA
CLM0576	ATCTCACGACACCACACGTA	TTCACCTCCTGCATAGCTTC
CLM0577	AATTCCCTTCAGTATTGCCC	GTTCTTCATCTGTTGGGTGG
CLM0578	AGGAAGTCGAGGAGGAAGAA	GTCCTCGTCTTGTTGCTGTT
CLM0579	TATATATAGCGGCCAAAGCC	CTCTATGGCAGCACCAAGTT
CLM0580	TGAAAGGTGGGAATGGTAAA	CTGCACAAATGCAAAGAATG
CLM0581	CCAATCACTGCTGCAGATAC	TGCACCATCTTCACTGCTTA
CLM0582	CCGTGACTTCTAAGAACCTCC	AGAGTTTATTCCCTGCAGCC
CLM0583	AAGAACTCCGACGTCTTCCT	CATCAGCATCCACACACATT
CLM0584	TAATGAGCACCAACACCAAG	GCTTGCAATCTCACTGGTTT
CLM0585	CACCGTACAAATTCCCAAAG	TAGGCACTGGAGAGTTCGAC
CLM0586	TCATCATCAAACCTCGAACA	GCTGTCTAGTTGGTCGGAAA
CLM0587	GAATCTTTCCGGGCTAATGT	CATGAAGAGGATGGATGAGTG
CLM0588	TGAATGAACCTGAAACGGAT	ATTGGTTTCTTGCTGTGCTC
CLM0589	AAATTTACACAAGTGGGAGGAG	CTTGAAGCACTGGGTGAACT
CLM0590	GAGAGAGTGGTCAGCTGAGTTT	CGATGGAATGAAATGTATGTT
CLM0591	ACCAGATTGGATTCCCAGTT	TCTTTCTTTATTGAGCATCGC
CLM0592	CACTGAATGTTAAGCGACCA	TTGTTATGCAAACGCTGAAA
CLM0593	GTGTGGTTTGTTAGGTTGGC	GCAACAATTCACGCACATTA
CLM0594	AACTACTCTCAAACTTGTCAAC	TGTGCATGTCAATAACTGGG
CLM0595	ATTGCAATGCACCACCAT	TGGGCTACACAACGTAATGA
CLM0596	TTGTCTCAATCGGTCCATTT	TCAAGAAGGTCATTTCGCTT
CLM0597	ACTTTAACAACGATCCGTACA	GTAAGAGACCCGTGCATACG
CLM0598	ACATGCACTCTTCTCATCCC	CTCTTGACCCAGATGCAGTT
CLM0599	CAACTTCACCACCATCAACA	GCACACCCTAAACTCACCAC
CLM0600	TTTCTCCCTTATTTAGTCCCA	GCAACATCTTCTCCTGCACT
CLM0601	CTTAGTTTGAAGCGAGCC	TGATTTATGGTGTGTTTAGTTGA
CLM0602	AGGTGTGACTGCTGACTTG	ATCTCGCTCTATCTTCTCCTC
CLM0603	AGCAGAGGTGAACGGGAG	CAGTGAAACGAGAGAGGTAGA
CLM0604	TACAAGAATGGAAGACAAGGG	CTCAAACCAGGACCAAACT
CLM0605	GTTGGCATTTCACTCACC	AGTTGTGTCCTTACTCGGTTT
CLM0606	ACAACAACTACTGTGGGTTCA	AACTAAGAGGGAAGATTGGAG
CLM0607	ATGTTCCAAATCCACAACTAC	CGTGTTCTTCAGTCATTCATT
CLM0608	CTTGTGAAGACTGATTGGAG	GGCTTAGGAAGAATGAAGAAC
CLM0609	AACGAAGGCAGAGAAGAAG	GTGGACCTGTTTGAGAACC
CLM0610	AGATGAAACTCTGTGGGAAC	CTTCTTGTGACTCGCTCTG
CLM0611	GATGATGAATGAGAGCAGAAG	CTGGAAATAACAATCCCAAA
CLM0612	CAGTTTGAGGACACAGAGA	CAGCATCAGAGACAACAA
CLM0613	AACCCTTCTGATTTCCCTT	TTCCATCTCATCCAACACTT
CLM0614	GCTCAAACCATCTTCTTCTTC	TTCTTCTTCTTCTTCTTCCTTG
CLM0615	TCAGGTTGTTGTTGATGATG	CTGGTTGTGTTCCTTTCAGT
CLM0616	ACAACAACACAATCAAGGAAC	CTTAGGAGGACAGAAGGAAGA
CLM0617	AAGTTCAGGTGGTCTGTTGT	ATGGTGTCTGTGTCTGTCTTT
CLM0618	TTTCAAGACCAAGACACTCAA	AACGGAGGTAGAGGATACAGA
CLM0619	AACACAAAGGCACAGACATT	AATCGGAAGAAGAATCAACC
CLM0620	TAAGGGTAAGTCCATCAAAGA	TAACACTCGCTCCAAGTAACA
CLM0621	GGAGCAAAGGAAGCAATC	ATGGAACCTATCAAATGGTG
CLM0622	TTAGTCAGTGTCAGTCCTCCA	CTCTTGCTCATCTTTGTTCC
CLM0623	ACTCTGAACTTTGTCGCCT	ACCAGCATAAGAATGTAAGCA
CLM0624	AAACCCTTCAGCATTGTGT	CATTTCATTTCACTTCATTGG
CLM0625	CAACAACACCAGAACAATGA	TAAACTCCCTGTGAACCACT
CLM0626	AGAAGAGAAATCAAACCATC	TTCACGCCGAACATCAAG
CLM0627	TCTCCACCTACCAGTGTGTC	GAGGAATCAGTCTCACCATT
CLM0628	CACGGTATGTTCTCTTATCCA	TTCAACTTCTTCCATCTCTCC
CLM0629	CCTGAATGCTTAGAGAGAGAA	GCGAAGTGTTTGGCTTATTAC
CLM0630	AATGAGAAGAAGACCAACCTC	GCCCTACAACACGAAGAA
CLM0631	ATTCACCAAACCCAAACAC	GACTTCAACATCACCACATTC
CLM0632	ATTGGCGTGTGAGAGAGA	ATCAGGAATGAGGGACAGA
CLM0633	AAGGAAGAGTAGTGGGTATGG	ATGCTTGTGGTGATGTTTCT
CLM0634	CAACTCATCTTCTCCTTCCTT	GCCAATCTTTACAACTTACCA
CLM0635	TATTGGTATTGACTTGGCTTT	TTGGCTATTCATTCCTCTATCT
CLM0636	TAAGCACGAGAGAGAGAGAAA	GAAGACAAGCAGGATAAGAAA
CLM0637	CTCTATCTCAAGGATGCCAC	AACTACACACACTTACTGCGA
CLM0638	ACCAACAACAATAAACTCACC	CGGAAGGAAAGTATGGCTAA
CLM0639	ATGAGTAGAGCCAACCACAA	AAACAAATGGAAGAAGATAAA
CLM0640	AGTCTCTTCCTTTCTTGGCT	CGTCACTCTGGTGCTTGT
CLM0641	GCAATGTAAAGGGTTCTGTAA	AATGCTGAAAGAGTGAAAGGT
CLM0642	CAAGTGAGAGAGCAAACAGA	AGATACAAACCCTAAACTGGG
CLM0643	TTCTTCGTAACACTCTCACTCA	CTTCTCACTCTCCTCCTCTTC
CLM0644	CGTAGAAACAGAAGAGTTGGA	CATCAGTAGAGGATAGCAAGAA
CLM0645	GCATCTTTCTTGCTCTGAA	TTTACTTGATTGACCTCCCA
CLM0646	TGGAATAAGAGTGTAAGAAGAAG	GTGGTGCTGAAGGGTAATAG
CLM0647	CAATCCCTTCTTCTTCTTCTT	TTGGTGTTGTCTCTCAATCA
CLM0648	AGATGCCTATGATGGATTTG	TAACCACCTCTACTGCTCCC
CLM0649	TCACAATCCACCACTCTAATC	CCTACCCTTCTCCACTATGTAA
CLM0650	ATTGAAGAGTGGTGAGAGGTT	TAGACGACGGAGACAGACTT
CLM0651	GCTGGACAACCACAAGTC	GCCATTACAAAGAAAGAAAGG
CLM0652	TAAGTCCAGCACCAGTTGA	CCACACAATAGCACAGAACA
CLM0653	GCTTCTTCTTCTTCTTCTCTTT	TCATCAATCTCTATTTGCTCC
CLM0654	CTTCCCAAGTCATAAACCAC	CAGAACGATAACAAGACAATAGA
CLM0655	AAGTTCAGGTGGTCTGTTGT	ATGGTGTCTGTGTCTGTCTTT
CLM0656	TTTGCTTCTTTCTCCATTTC	CACACACGCACACATAAAC
CLM0657	AGAGGGAGGCAAAGAGAAC	TTGTAATAGCCACACCCATT
CLM0658	ATTTCATCACTCGCTCCTC	ATTCCATTCAAACATCACAAC
CLM0659	TCATCATTTCTCTTCCTTCCT	CACTCTCTCCACCTACACTCT
CLM0660	TTGGAAATAGGAAATAGTGTGTT	TACAGTTGAGAGCAAGAAGGT
CLM0661	TTCATCACTTCTCTTTCTTGG	GCCATTTCTCCTTTACTTTGT
CLM0662	ATTTGTGGTGTGCGAGCGA	CTTAGCCTCCTTTCTGTTTCT
CLM0663	CTCTTCTTTCTTCACCTTTCC	GCATCACTCACTTTCTCAGTC
CLM0664	CCACTTCATCATTTCTTACCC	ATTCCCATTACTTATCGCC
CLM0665	ATGTTTGATGTTGTGTTGGTT	AATGAAGAATGAAGTGAATGG
CLM0666	CTTACAATAGGATTCGGAGA	AAACCATAACCATTCCCT
CLM0667	AGAGCAGCAACAAGAACAAC	AGACAAACCCAAATCACATC
CLM0668	AACCATCATCTCCTCTTTCTC	GTTATGTTCCAGCCATCATT
CLM0669	ATTACGAAGAAAGCAACGAG	GGAAACATACCCTCAAGAAAC
CLM0670	ACTTTCTCTCTTCCGACAACT	CTCTCCTGGGTTCATCCT
CLM0671	GTTGAGAATGGGTAATGTGAA	GAGTGAATACGAAGGGAGAGA
CLM0672	TCTCTCATTCAAACAAACACA	TTTCCTCTGTCTCACTTCTT
CLM0673	TTCTTCGTAACACTCTCACTCA	CTTCTCACTCTCCTCCTCTTC
CLM0674	CATCTCTTTCCCTCTCTCTGT	AATGGCTCCTTCTTGTGTAG
CLM0675	CCTGCCATTCTACAGTCCTAC	CAGTGAGGGTAACAAATACAA
CLM0676	GCCAGTGTGAATGGAAAG	TTGTGTGACTACTTGAAACCA
CLM0677	CGTCTCTCACTCTCACTTTCA	ATACCATCAAGAACCGCAC
CLM0678	AACAGATTGGAAAGAGACCA	ACACACAACAACAACAACAAA
CLM0679	GCGTAACAACCAACAACATC	GCTACTACACCCACCTCTCA
CLM0680	ACATCTTCACACCCTTTCTTT	GCTCTCCAGTCTTCTTGTCTT
CLM0681	CTCTTTCTCTTTCTCGCTCTT	AGCACTTCAACAGTCTTCTCA
CLM0682	AATAATGTAAAGGCTAAGGCAG	TAAACTAAGGGATTCTCCACC
CLM0683	AACCTTGTTTGGAGAACCT	AAATCTGAGCCTTGATAACCT
CLM0684	AACAGATTGGAAAGAGACCA	ACACAACAACAACAACAACAA
CLM0685	GAAGAAACCACAAACCAAAGT	AAACCATAACACTCTACACGA
CLM0686	CTCTGCCTCCACCGCTTT	GCACTTTATCTCCTTTCACAC
CLM0687	AGAGCCAAAGAAAGAAGAGAA	ACAACTAAACAACACACCACC
CLM0688	CCATAGGAAGAACAGGAGAA	TAGGTGGAAACCAAGAAGG
CLM0689	TGAGGGTGGGATTCTCCT	ATAAAGGGTGTTGGTAACGG
CLM0690	GGAGTGGAGTATTTGAGGTTC	TTTGTGATAAGATTGCGTC
CLM0691	TCAGTTTCTCTCTCTCACTCTG	GCATCTCTCTCCTTCCTCTT
CLM0692	CAACAACTCCAACTTTACCAC	ACCTCTGAAGGGAAGAAGG
CLM0693	ATCAACACAAGCAATGGG	TGTAGGTCACTATCAATCCCTC
CLM0694	ATTATCTTCTTCAATGCTCAA	TTATCTACCCTTTGCCATACC
CLM0695	AGGAAAGGACAGACAAATCAG	GTGAAGCGAAGGGAGTTT
CLM0696	CTATTGGCATTTAGTTTCCTG	TCTGGTGATTCTTTCTGTGTT
CLM0697	CAGGAAGTGGAAGGAAATG	AACAAATGGATGAACTAACAGA
CLM0698	TTTCTCTTCCTCCTTTGTTTC	ATGTCTTCTGCTACGGGAC
CLM0699	ACTCGCTCCTCTCTCTGTTT	TAGTTTGTTTCTTCTTTGCGT
CLM0700	ATCCTTCTGCTTATTTGTGTC	GATGATGGTGGTTTCTTGG
CLM0701	CGAGGTGGGACTTCTTCC	ATAGCGGTCGTGGTTGCC
CLM0702	AAGAAGTGAAGATAAGCACGA	AGTGAGAGCAGTTGGTAGTTG
CLM0703	AATAATGTAAAGGCTAAGGCAG	TAAACTAAGGGATTCTCCACC
CLM0704	ATTTGAGTTATGGTGGTGGA	ATCTTGGTGTGATGAAGTGAA
CLM0705	GAAAGCAGAGAGAGAAACACA	GAAACGAAGAAGAACAGTGAA
CLM0706	TCAATCACCAATCAATCTCTC	GAACGAAATGAAATCCAGAA
CLM0707	ATCTCTTTCTTTCTCACACCC	TTCTCTTCCTTCCTTCTTCAC
CLM0708	GCTATCACATCGTCGTTCTC	ATCTCGCTCTATCTTCTCCTC
CLM0709	ATCAACCTCTCTCTCCACTCC	AAATACCACATAACAACCGAA
CLM0710	AAAGCACCTTCCACAGATAG	AACTACAAGACTCAACAGGGAG
CLM0711	CTTTGTCCTTCAGAGTCACC	AACCACTAATCACGAATCAAC
CLM0712	AAATGGTGAATGTGGTGAAG	CTGGTGGTTAGAAATGAATGA
CLM0713	CGATGCTATTCCTGCTCTT	ATTCTCCTCCTCGCTGCTAC
CLM0714	GAAAGAGACTGTGAAATGGAA	TTGAATGACAAACCAAACACT
CLM0715	GGACAGTGATAGTTCTGATTCT	GCTTCTCCTTCTTCTCTTCTC
CLM0716	CTAATGGAGTCTAAAGGTGGG	TAACAGAAACAAACAGCAGGA
CLM0717	CAATGGGAGGAGGAAACA	CTGCTGAAATGCTTGAATAAC
CLM0718	AGATGAAACTCTGTGGGAAC	CTTCTTGTGACTCGCTCTG
CLM0719	GTTTGAAGTGAAGCAACATC	GATAGAGAGAATGAGAAAGAACA
CLM0720	TTTGTGTGTCTTCTATTCTCGT	TACATCTCCAGCAATGGG
CLM0721	CGATGGTTGAAGTTTGAGG	AAGATTGCGAGAAGGAGATAG
CLM0722	ATGTCGTTTGGGTCTCATC	CCAGTAAGTTCTCCTCATCAA
CLM0723	AAGGAGAGGAAAGAACAAGAA	AGCCATACCAAGAGCAACT
CLM0724	GCACCACAAATAATCCATCT	GCATAATAAGGAAGCAAGTCA
CLM0725	TCCCTTCTATTCCCTATCTTG	GCTTCTTCACACACAAACCT
CLM0726	GCTTTCGTTTGTGTTCATTAC	CTTTACCTCCTCCTTTGTTTC
CLM0727	GGGTGAAACCGAAGAAGT	GATACCAATCCAACAAGAATG
CLM0728	TCCCTTTCTATGGCTACCTC	GGTTCATTCATTCATCATCAG
CLM0729	AACACATAGCAACCAACAAA	CATCAGTTAGAGCAGAGATTAGG
CLM0730	TTCTCTTTCTCTTTCTCACCA	CAACTGTCTCTGTTCGTTCTC
CLM0731	CTCAGTCTAACAGCAGAGGAA	AACATAGGCAACAATACAACC
CLM0732	ACGAGTCTTTGTTGATTTCTT	CATAGGGAGGGATGATACAG
CLM0733	CACTGTTCTCATCTTTCTCTCTG	TCTTGCTGGGTTTCTTCTT
CLM0734	GACTGTGTCCCAACCTATGA	ACATCTCACTGCTTTGTTTGA
CLM0735	ATTTCATTGCTTCCTTGTGA	CTGTTGGAGACGGTGATT
CLM0736	TCACTAATCCAGTATCACCAAA	CTCCTCTTCTTCCTCATCTTC
CLM0737	TTGTTTGTTTGTGTAGTTGTTG	CTTGTTGTTGAGAGGAGTGAA
CLM0738	AAATAGGCAGTGAGTGAGGT	CTCTTGAACTTTGACACCCTT
CLM0739	GCTTTCGTTTGTGTTCATTAC	CTTTACCTCCTCCTTTGTTTC
CLM0740	TAAAGATTGAGTTGAGCAGCA	GGAGATGGAAGAGAAGCAA
CLM0741	CACTGTTCTCATCTTTCTCTCTG	TCTTGCTGGGTTTCTTCTT
CLM0742	CAAGGAAGTTTGAGAGGAAGT	ATGGAAAGCCAACATAACC
CLM0743	TCCCTTTCTATGGCTACCTC	GGTTCATTCATTCATCATCAG
CLM0744	AATCCACCAAGAAAGTTGTG	ACATACCTCTGATACCCTCCT
CLM0745	GCTTTATCTGAAACTGCTGG	CTGATGGTGAAGGAAGAGTG
CLM0746	ATGCCTTCAGTCTCTCTCTCT	ATCCTCCTTCTTCTCTTCTTT
CLM0747	ATTCCCATTCTGCTACTCCT	CGTCACATTCTTATCCTTCAC
CLM0748	CTAAAGGAAGACGCTGTAAGA	ATTTGATGCTCTCATTGGTT
CLM0749	ATCAACCTCTCTCTCCACTCC	AAATACCACATAACAACCGAA
CLM0750	CCCTTTCTCTCTTTCTCTCTC	TGCTTTCTTTCTTCATCTCTG
CLM0751	CATTTCATCGCCACCGAG	GGGAGAGTGCCTGTTCGT
CLM0752	AGAGAAAGAGAGAAAGATGAGG	AACAAGTAAGGAATCGGTGA
CLM0753	TGAAGGTATTGAGGTTGTTTG	CGATGTTGATGTTGATGTGT
CLM0754	CATTGTAAACCAGGGAAGG	ACGAGCAAAGACATCAGTATC
CLM0755	CACTTGGGCTTGAATCTG	ATGATGAATGAGCAGGGAC
CLM0756	AGACACAACAACCTAAGCAAA	CCAACGAGAACCTCCAGT
CLM0757	CTTCCTCAACCTAAATCGTC	AGAGTGGCAGAGTTCCTTG
CLM0758	AAATAAACTGCGTCTCTCTCC	GCAAATAGTCTCCTCCGTT
CLM0759	CCAACAAACTCATCTCAAAGT	AAAGCACAACACCATAACAGA
CLM0760	TGAAGGTATTGAGGTTGTTTG	CGATGTTGATGTTGATGTGT
CLM0761	CTCCTCTTCTCTTCTTCCCTT	CCCTTCAACTTTCTCTTCTTC
CLM0762	AACACCTACCATTCAAACAAA	CATCCTTCACAGTCCATTCT
CLM0763	AGGGAATGGTATTTGTTGAAG	TCTCTCTCTCTTTGTGTTTGTG
CLM0764	CTGGAACATAACACAACACAA	CTGGAATCTGGAAGGAGAA
CLM0765	AAACAGCAACAACAAGAACAG	ATACCCACCAATACCAACAG
CLM0766	CAACTTCTTTGCTTCTACCA	TATTGCTGTGACTGTGAATCT
CLM0767	TAGCATAGAAGAAGCAATCGT	CTGGAATCTGGAAGGAGAA
CLM0768	GCCAAGAAGAAAGAAGCAC	ATCTGAGGAAGCACCAAGTC
CLM0769	TTATTGTGGGTGGGTCCT	TTGAATGTGAAAGAAATGAAA
CLM0770	CGTTTCTGCGTTTATGTATTG	CCCTCTGCTCTATGTATCTCC
CLM0771	CTTGCCCATTACCAAAGTC	AGAGAAGGAACCACGCTC
CLM0772	TTTGAAGTTGAGTTAGTTGCC	TTTGCTTTACCTTTACCCTTT
CLM0773	CCACATTTCATTTCATTGTCT	GTGTTTGGGTGCTGTAACT
CLM0774	ACGCCATAATCACATTTC	GTAACCTTCTCGTTTCTCGTT
CLM0775	GTGGCAGCACAAGTTAGTAG	TGAGATGTAAACCCAAGATG
CLM0776	TACTTTGTGCTTGATGAGGAG	AATCTGAAGGAAGAAATCCAA
CLM0777	TCTCCACTTCTTCACTGTTTC	AATCACGGACACCTTATCTTT
CLM0778	GAAGAGAAGGAAGTGAAACAAG	CCAAAGAATGAAGACGAAAG
CLM0779	ACGCCATAATCACATTTC	GTAACCTTCTCGTTTCTCGTT
CLM0780	AAGGATGTCACCGAGAAGT	GACCTAACTCATTTCCATTCA
CLM0781	TCTTCTGGGACTTCTGGG	TTGGATTGGATTGGGAAA
CLM0782	TCTTCTGGGACTTCTGGG	TTGGATTGGATTGGGAAA
CLM0783	GCACAACATTCACATCACATT	CTTTCCACTTCTGACTCTCTG
CLM0784	TTGGAAATGGAGTGAGACA	TTGACAGCAAAGAAATCA
CLM0785	GACAACTCTTGGGTATTCTGG	TTCCTTTATCGCTTTACTTCA
CLM0786	ATGCCTAATGGAATGAGAG	ACACAACCAGCCAACAAA
CLM0787	ATAGCACCACCACCTTCTT	CATTCATTATTCCTTATCACCA
CLM0788	GTATGGTGGTAGGGAAAGTAGA	AAGTCCAGAGCATTGTGAAG
CLM0789	CCACACTTTCTCTGTTCTCAC	CACCAATCAATAAGCCAAAC
CLM0790	AGGCATTCATTCTCTTCTCTT	CCATTGTTTGTCACCTTATTG
CLM0791	ATTGTTTCCACCTCCTCAA	TCATCAAAGCCACTACTCTGT
CLM0792	CTCTCTCTCTCCACATCTCAA	CATCATCAATCACACAACTTC
CLM0793	ATGGGTTGTTGTTCTCTTCTT	ACCGTCATTCTCTTCTTCTTC
CLM0794	CTTCTCTTCTTATCCTCCTCC	TTGGTGTTGTCTCTCAATCA
CLM0795	AGAGGAGCAGCAACAACA	GTATCCAACTCAAGCACAGAA
CLM0796	ACACTTACACATCCTCCTCCT	TATCTTTAGCAACCACCCTC
CLM0797	TTGAAAGACCAAGGCATCT	TCCAAGAACTGAAAGAAGAAA
CLM0798	AGACTGCCCAAGACCTCA	TGCTCTAACAATGAAGAAAGAA
CLM0799	AGGCATTCATTCTCTTCTCTT	CCATTGTTTGTCACCTTATC
CLM0800	GTGAAAGGTGATTGGAGGA	AAGTGCTCGGTAACAAACC
CLM0801	ACTTCAAAGCCACACTCTTC	ACGAAACGGAATAAAGTGAA
CLM0802	CTCGTGGGTTAAATTTCTCA	ACATGAAATTGTGAAGAGGC
CLM0803	ATTGTTTGGAGCAGGAACTA	TTTGAAATTTATACCAGAGAAA
CLM0804	CACAACACATCAAGTATCATTGT	TTCTTTGTGCTCTTCTCCAT
CLM0805	GAGTTCTGGCACTACTCAGG	TTCACGTGAGAAAGGAAACT
CLM0806	GAAATCAGTGGAGAAGCAAG	TTCACGTGAGAAAGGAAACT
CLM0807	ACACTCCCTTGCAAGAAATA	CGCAGCAGGTATAGAGTGA
CLM0808	GTTGGCCTGTTCAATATCAT	TTGGTACATCCTCCATCATT
CLM0809	TTCGTAGGAATCTCATCACC	CGATCGAAAGAGGTTTATTG
CLM0810	TCTCTCTCTCTGGTCTCAGG	GAGACTGTTGTGGTGTCCTT
CLM0811	TTGTTTCTATTTAGAGGCGG	TCCGTTCTGATATATTTCACTTT
CLM0812	ATCAAATTCACATGCTGTTG	ATTAGAGAAGCCATTGACGA
CLM0813	TGCAGTGATAGCATTGTAGC	AAAGAGTGACCCAGAAGACA
CLM0814	AATCATTTGATGGGAAGTTG	TCTCTGATTCTCTGGCAAAT
CLM0815	CATGAACCTGTTCTCATCCT	GTTGATAAATTATTGAAATGAAG
CLM0816	CCCATCTCATACCTTTACCA	GCGTCAATTCCCTAACTAAG
CLM0817	CTCCAAACACGGTTTATAGC	CCATGGACTGTCATCTTCTT
CLM0818	CAGTTTGGTTTGGACAATTT	TGAGGTTCCTATCACACAAA
CLM0819	ATGTATGCACCTGCACAGTA	TTAGGTCTATGCCTCCTTGA
CLM0820	TTTGGGTACAATAATTCCTGA	AAGGAGTTTAGGGTTTGGAG
CLM0821	AGCATGAACTCCAACACTTT	CCTTGACTTGGTTATGGTGT
CLM0822	CTTAAACTTCATGCACCACA	CGAAAGCAAGTACAACACAA
CLM0823	GAGAAGCTCAAGGTGAAGAA	TGATAGTGATGATGATGGTGA
CLM0824	TGGGATGATCAGTGGATATT	CACAACAGCAACCACTGTAG
CLM0825	CAAATCTGTCCACAACAACA	TAACCCGTCAATTCAATTTC
CLM0826	ACTGAACTCATCACCCAGAC	AGCACAAATTTCTGAAGTGC
CLM0827	AATATCCACCTCGAACCTCT	TGGGAAGAGTTGGTTATGTC
CLM0828	ACAACTCCAACAACTCCAAC	TGGAAGAATAACGTGTGTGA
CLM0829	CCAAACTCATACTCTTCCCA	GATCTCGTCGTACTTCTTGG
CLM0830	CAGTGGAAGGAGTTTCTTGA	AACAAACTTCAACGAGCATT
CLM0831	CACTGCAAGAACTCAAACAA	TTTCAGCTTCAGTCTCCTTC
CLM0832	ATGAGGAATGTATCTGCACC	CCTGAAATGTTAATCCTCCA
CLM0833	GAAGCTAAAGTGAGTCACCG	GAGGGAAGAGAGCCAAGTAT
CLM0834	TTCATTTCCTTCTGCTCTCT	AGATTCAATGGCTCTGAGAA
CLM0835	CTCCCAACTCTCACTCTCAG	CAAGATTACCCACATGGACT
CLM0836	CTGGTTTCAAAGTAAGGTGG	CATGTTCTTCTACTCCAGGG
CLM0837	TTGAATTGAATGGTGTGCTA	AGCACAGATCGAGGAAGATA
CLM0838	TGTTATTGAATCTGACGCTG	AACAAACTTCAACGAGCATT
CLM0839	GTTACCGTACACCCTCACAC	CGAAACCCTAACCCTAGAAT
CLM0840	CTTCTTCTTCACTGCTCACA	ACTTCTCTTTCCTCTCGTCC
CLM0841	TTATCAGGTCTTGCTTTGGT	AACATGAATGGTCCACTTGT
CLM0842	AATGCCACTTCACTATCCAC	TTTACCACAGCATTATCAATTT
CLM0843	TCCACATCATCTCTGTCAAA	ACAAATTCCCACACTACCAG
CLM0844	CCACCAAGATTTCAATAAGC	AAGACTGCAAAGCACATTCT
CLM0845	CTCTCTCTGACCCTCCATAAC	TAGACCCTTCTCACGACTCA
CLM0846	TTCATTCATTTCTTTCATTCTCT	TTCGCAGCCACCAACCAC
CLM0847	AGGCATTCATTCTCTTCTCTT	CCATTGTTTGTCACCTTATTG
CLM0848	CTTCAATGCTCAAAGAGAAAC	TAAACACCACCAACCTCC
CLM0849	CAAACAGAACAGAACCAGAAG	AGCAAAGAAGACAGAATCCC
CLM0850	CACACACAACACAAATACCTC	CTCAAGGGAGAGAAAGGG
CLM0851	GATAACGAGAAGCACCTACAC	AACGCCAGAATGGTAAACT
CLM0852	CACACTTTCAATGCCCTC	AATGAGTTTCTGGTCTTCTTG
CLM0853	GCAAGAGAGAAGGACCAG	AACACTCACCGCAAGAAC
CLM0854	GTTACGGTCTCGTTTGGA	ACAGTCCCACTTTACATCAC
CLM0855	ACTCGCTCCTCTCTCTGTTT	TAGTTTGTTTCTTCTTTGCGT
CLM0856	CAGAAATAATGGAGAAGCAAG	AAAGAGAAAGAGGGAAATAAA
CLM0857	GAAGGATTTGGATTAGGTGTT	GAGGAACTGGTGTGAGAGAG
CLM0858	GGAAGAGATGGAGAGAGAGG	CTGGGCTGGTTGTTCACT
CLM0859	CCCTTTCTCTCACTTCTCAC	TGTGTGCTTATCTGCTTTAGAC
CLM0860	GAAGGATTTGGATTAGGTGTT	GAGGAACTGGTGTGAGAGAG
CLM0861	AAACTACCAGAAACCGAAA	AGTGTGTGATGGAGCAGAA
CLM0862	ATTCTTCAATCACGCATAG	AAATCTAACAAGTCATCTTCTG
CLM0863	AAAGAACATCCTGACAACAAA	ATGACCAGACCACCTACAAA
CLM0864	CTCTACTCCTCTTCCTCCAAG	GGCACTGTAACCAAGCAA
CLM0865	TATTCGATGTGGGTCTTCTT	ACTTCAACATTCCTGAGGTG
CLM0866	AACTCAGCGTTGTTTCTGAT	ATTTGATCCAACAATGAACC
CLM0867	TTCTCTTCAACTCGCCTAAG	GATAAAGAGCACATTCTTCTCA
CLM0868	TAGCCCTTTACTTCATTCCA	CAAGTCCACTGCTAGAAACC
CLM0869	CATCAATTCCACCTTCTTT	AGTATGTTCGTTCGCTCTGT
CLM0870	TGTCATTGTCTTCATCATCTTT	GTTTCTGGTTTCTTATGGGTC
CLM0871	TTTCCTCACAATCAATCACA	CGTGTCTTACCTTCACCTTC
CLM0872	CAAACCGTCGTTGAGTAA	ACAGAGAAACAAAGTGGACAA
CLM0873	ATCCTTCTTCAGTTGCTTCA	TAATGGTTGACAGGGAAATAC
CLM0874	ATCGTAGGTTAGGTGTTTGTG	TACCAGTTCCAGATTCCGAC
CLM0875	GGAATAGATGAGGATGATAGTGA	TCTGTGTTTGAAGTTGGATTT
CLM0876	AAAGACCAGTAAGGGACAAGA	TGGGTATGGATGAAACTAAGA
CLM0877	TGGTCTGCCTACTGATAGAAA	CCCTGTGAATGACTTTGTTG
CLM0878	CTCTGGTCTTCCTCCTTCTC	ATCAACTATCTTCTCCAACGG
CLM0879	GTTCTTCAGGTTCTGGTCAA	TTGTATTCCATCAAGTAAATCC
CLM0880	TAAGAAATGGAGAAGGGTTG	CGTTCAGACAGAGAAAGTGTT
CLM0881	GAACCTCAAACTCACACAA	TGCTTCCAACTCTCTAATCAC
CLM0882	GTATGGTGGTAGGGAAAGTAGA	AGAAAGTTGAAGCATTGACAG
CLM0883	TGTAGAGAACGATGAGGGTAG	GAAACAAGAATGAACAGGATG
CLM0884	ACAGCACTCAGCAGTTTATG	AGCCTGGACTCATCTTTATTC
CLM0885	CTGTTGTGTCCTTAGCCTTT	ATTTCCTCTTCTCTTCTCTGG
CLM0886	TTGGGAAGAAAGAATCAAGA	GGATGCAGATGCAGGTTT
CLM0887	CTTACTCCATTACAGTCGGC	GAATCCATTGAAAGATCGAA
CLM0888	TGAGAACATCAACTCCAACA	TTGTTCTTCTCACCATCCTC
CLM0889	GGCAATGATGAAAGATCAGT	CAACTTTATTTCCAACTGGC
CLM0890	GTGATGGTCTTTGGAAGGTA	GAGATCTCCAAACAAATGGA
CLM0891	AAATGAATGACTGAAGAACAC	CAAGAACAAAGAAGAACCAAA
CLM0892	ACCGTCCAAGGCATCATC	TAAACCAACACCACATTCT
CLM0893	CACAAGTAAGAAGAGCGAGAG	TCCTGAACCTGAATAAACC
CLM0894	GAGCAGCAACCATAGACTT	AAGAACAACAACAACAGGAGA
CLM0895	CAAGTAGTGAAGTGGAGCAGT	TTCGTGCCTATGTATGTCTT
CLM0896	TGAGAAGACTGAAGATTGGAG	GGAGCCTAACCAGAGAAGTAG
CLM0897	ACAGTAAGCAAGGAGTGAGTG	GTAGAAACAAAGAGCAGCAGA
CLM0898	CATTCACTGCTTTCATTCTCT	CTGTTGTTGCTGCTGATAAA
CLM0899	CTCCTTTGTTGGGTTTGAG	TCTTTCATTACCATTGCTGAC
CLM0900	ATTGGAGGAAGAAAGGAGAA	TTGTGGTGATGAGAATGTTG
CLM0901	ATTATTCTCCGCTTCACTTCT	CATTCTTCGCTTGTCCTG
CLM0902	TGTTATTAGGGTGTGTATCAAGT	CAAGTGAGAGGAGTGTTTGTT
CLM0903	ATGCCTCCTCTCACAAACT	CAACCCAGAAACCATTATCTT
CLM0904	AGAAAGAGAAAGCACATCACA	CGAAAGTGGAAGGTAAGAGAG
CLM0905	CATAGCCACAGTTTGAGCC	GTTCACAGAATCATAAGGCAA
CLM0906	TCCCTCACCACTTTAACAAC	GTAGAGTTTGTTGAGGCTGC
CLM0907	GACCAAGAAGAAGAAGAAGGA	GAAAGATGAAGAACGCTACAA
CLM0908	TCTCAAACAGCAACAACAAG	TCTAGAAGGTTCTGGATTGG
CLM0909	ATGGTGAGGGAGCATAAA	TGTTGTTGTCTTCTTGTGTGA
CLM0910	TCCCTCTCTCTGCTAAGGTC	TTTCATTTCATTCCATTACA
CLM0911	GCTCTTCTTTCTCTCTCAAACT	GTAATCCTCTCCAACACCTTT
CLM0912	ATGGCTGCTACCTCTGTTT	GATGATTGTTGGTGAGTTCTG
CLM0913	CACACACACACACACATAACA	CATCATCAACAACAACCTGA
CLM0914	TCTTCATTGCTGCTGGTG	TGAGATGGCGTGAGGGTG
CLM0915	AAGAGTGTGGTGAAGGAGG	CAGATAAATGAAATGAAGACAAA
CLM0916	ATGATGGCAAGAATAAGACAA	TGGAATACGACAAATACACAA
CLM0917	GATTCAAAGCAGAGCACC	GGACAGAGCGAGAGAGAGT
CLM0918	GTCACCGATTCCTTACTTGTT	GTTCAGGTTCAGGTTGAGATT
CLM0919	CTTGGAGAAGTGGGATAAGAC	TAATCATAAGGAGACGATGTT
CLM0920	CATCATCAAAGGAACAAGAAC	CTCCAACCAAATCAACAAA
CLM0921	AAGTTATTGGCTGAGACTGTG	GAGAGAGATGGAAGAGTGGTT
CLM0922	GTCACCGATTCCTTACTTGTT	GTTCAGGTTCAGGTTGAGATT
CLM0923	CACACTCACCCTCTCTCATT	TGCACATTTGTCCATGTAAC
CLM0924	CAACGTTTCTTCATTCCTTC	ATGGTGAGGAGGTTGTACTG
CLM0925	AAAGCATTGATGTGTGTTCA	TTCATAGGGCGAGAATTAGA
CLM0926	AATTCTTTATCTGCTGCCAA	AGCAACTGATCCAGACAACT
CLM0927	TGCTCAGGTAGGATTTGTCT	GGATCCCTTCTTTAGGGTTA
CLM0928	GAAGAGAGAAGAGAAGCGAAG	AAGGTCATCCGAGAGTAGTAA
CLM0929	TATGTGTAGTGGATGTGCGA	ATTTAGAAGCCCAGAGAAACA
CLM0930	CCTGATAAAGGTTCTGTGTGT	TATTCACCAAGGAAAGGGT
CLM0931	TGTAGAACTCCTGACCTTG	ACTGGCACTGTCTGCTAA
CLM0932	GCCAGAGAAGAGAGAAGAGAA	AAGGTCATCCGAGAGTAGTAA
CLM0933	TGTTTCTCTCTCCACATTTCT	AAGATTACGATGACGATGATG
CLM0934	CGCATAGAGAAGAGAGAGAGA	ATTCCTCGTGTTGATTGTTAG
CLM0935	GCTCCATCCGTGTCTATCT	TGAGTATGTTGTTCATTACGCT
CLM0936	ACCCAATCAAACACACACTC	GTAGCCAGAGAAGGAGAAGG
CLM0937	ATAGGTTTCTTCTCCGTCTCA	CTTTCTAAGGGATGCTCAAGT
CLM0938	ATCATCGTGTCAAATACCAAG	TAGAAGAGCAACAGCAGCA
CLM0939	GAGGAGAAGAAGGAAGAAGAA	GGAGGAGCAGCAACAACT
CLM0940	TACACTACATGTCACGAGGC	ACATATCCATCCCACTCTTG
CLM0941	AGTTCCCTTATTAACGCTCC	TACACTATTTCCTCTGGCGT
CLM0942	AGCTGCTTCATAGAGCAAAC	GAGAACTGAGACCTTCCCTT
CLM0943	GATTTCTCTTCTCCTCCTCC	ATTCAGGTTTACTCTTCTCCA
CLM0944	ATAGGAGATTAGGGAGCAGAA	AAACTGTAGATGCGGGAA
CLM0945	TCCTAAACATAAACCAACCAA	ATCCTCATCCACAACAAGAG
CLM0946	ATGAGCAGAGAAAGGCTAAA	CCCGATACATAAGGAAAGAC
CLM0947	TGGAATAAATGAAGGTAAGGA	AGCACAAACATAATCACTCAAA
CLM0948	GGAGAAACGACGAGAGTG	TGTAACTAACTAAGGTGCTATTC
CLM0949	CATCACAAATCATCACTCCA	TCTCCTCTCTTCTTGGTTCTT
CLM0950	GCCATTCAAATGTCTTCTCT	ACCCAATTAGGGTACCAGAT
CLM0951	AGCACACAACACAATCACTCT	TGTAGAAAGCAACTGGGTAAA
CLM0952	AATGCCACTTCACTATCCAC	CGACACATATTACCACACCA
CLM0953	GTCTCTTCCTCTTTCCACCT	AACTACTATTCTGCGTGCTTC
CLM0954	AGTAGGCACTGGGTAGGAG	TTCTTCTTCTTCAGCATCGT
CLM0955	AGACTTGGATTTGCTTCTTG	TTCCTTTATCATCTCCCTTTC
CLM0956	TTGTGAATGGAAGAAATGATG	TGAATAAGCCTCAAGAAACTG
CLM0957	AAAGTGATTGGCTGAGACTG	GAGAGAGATGGAAGAGTGGTT
CLM0958	TGTCAAGAAACTGAAGAAGGA	AACATAGGCTCAACAACAAGA
CLM0959	AGATTCACCACCATAACAGAA	AAACCACTGCTCTTGACATAA
CLM0960	GGAAGAGGGTGGAGAAGA	TTTATGGAACGAATCTGAATG
CLM0961	GGAACGGATAATAAGGGTAGA	AAGACAACTCTGGCTGAAACT
CLM0962	GAAGAAGGAGAGAAGAAGCAC	CAGTTTCCACCACCTCAA
CLM0963	TTTCCTTCTCTCTCTTATTCTG	TTCTGTTTAGCCTTGTCATCT
CLM0964	TGTGCCGAATCTACAAGAA	CATCCTCATCGTTCCAATAC
CLM0965	GACAAGAAGAATTGGGATGA	GACACCGAAACAAACAAACT
CLM0966	TAGAGCAGAAACCGAAGAAG	TCCTCATCCCACACTAAGAC
CLM0967	TCCGTTGAGTTGGTAAGTATG	GTATGCTGTTGGGTAGTGTTG
CLM0968	GCACTTCTTGCTACCTCTCTT	GTCTTTCCTCTCACCATTTCT
CLM0969	TTCTCATTCTCTTCCGTTTCT	CCCACTTCTTTCCTTAGTTTC
CLM0970	TGATACATGTTAGGCACCAA	TGCCAAGATTCAACCATT
CLM0971	ATCTACCGAAGCAATGGAG	CAGGAGTATGTGAACGAAGAA
CLM0972	AGAATACCGAGACGAAGATG	GAACACAGGCAGCAGAAC
CLM0973	GAAGAAGAAGGGCTATGAAGT	AGTAACCAAACAGCAAGGG
CLM0974	ATGGAGAAGAGCACAAAGAA	AGAAGTCACAGCCCTCACTA
CLM0975	ATGGAGCAAGTTTACAAGGA	GTGGCTAATTTCTTCGGTC
CLM0976	GGCACTGTTGAGTTGGTT	GATTGCTTGAGTCCGTAGAG
CLM0977	ATCATTAGGCTTTCTTGTTCC	GTAGCATTTCCCACATCACT
CLM0978	TACTTCGTCTATGCTTCCATC	ATTTACACCCTTGTTCCTTT
CLM0979	CTTCCTTCCCTCATCTCTCT	TCTCTCTCTCTCTCTCTCTCCTT
CLM0980	CTTCCTTCCCTCATCTCTCT	TCTCTCTCTCTCTCTCTCTCCTT
CLM0981	GCTTCTCCTTCGTTTATCTCT	TTTGGATTTGATGCTGTGT
CLM0982	AACCCATCCACAATCATAAC	TAGCGGAGAGCGAGGAGAC
CLM0983	TTCACTAATCTCAGCCAGGT	CTGCCATCTCCCTCTCTT
CLM0984	ATCTGGGTATCGCTTGATTT	TAGTTCTCACACATCTCCGTC
CLM0985	GAGAGAGCCATTCTTCTGTTT	ACCATTTCTGTTGTAGGTGTG
CLM0986	CAACACTTCGTCTTCGGT	GTAATCAAATCATCCACGCT
CLM0987	AGACCTTTCCTCCTGATTG	GCCGATTCCTTTACGATAC
CLM0988	TGAGATCAAAGACCAAATAATG	TTTACTACTGAATGGAACAAA
CLM0989	ACTTCACTTACTCACCAACCA	ATCCATTCTCATCCGACA
CLM0990	CCATTGCTGTTCTCACTC	CACCTCCACCCAGTCTATC
CLM0991	GGACAGGATGACAGAAGAAA	AGCAAGAAACAACAACAGAAA
CLM0992	GCTTGGTCGGATATACAAAG	GTTCATCCAAATAGATGCGT
CLM0993	TGACAAGTGAGTGTATGGGA	AGTTCCTCCACCGAAATAAC
CLM0994	TAGATGTTCGGCACTACGA	CAAATCAATAATCCATAACCCT
CLM0995	GCACTTCTTGCTACCTCTCTT	GTCTTTCCTCTCACCATTTCT
CLM0996	TCACTTCTTCTTCTCCTTCTTC	TTCCGTCTATCAGTCAACATC
CLM0997	ACACGAGACAACACCCAC	TCAGTATCACCAACAACAACA
CLM0998	ATCACATGATTCCACCAAAT	TGTAGAGTTGTTGGAGAGGG
CLM0999	GATTCGAAGATGAAGGTCAA	AAAGGGCGAATAAGGTAATC
CLM1000	GAGTCTATCGCTTTCTCAGTC	CAGTAGGAACCCTCTTGATTT
CLM1001	GCCAATTCACCTAGGTCTTC	ACTGTTAGCAGGACCAGAAA
CLM1002	ACCACACCAGAGATTCCTC	AATGTCATCCTTTGGTTGAG
CLM1003	ATCTTCACTGGTGTTGGTGT	TTGACAAATTATTCACAGCG
CLM1004	ATGAAGGTGAAAACCATGAACC	GTGAAGAGGACAATCCAACCTC
CLM1005	TCTTCTTCTAGCCCCTCCTCTT	AGACCCTCTCTGGGTTGTTATG
CLM1006	TGAAACTCTTCCACCACCTCTT	TTTGGTCGGGTATTTGTTTAGG
CLM1007	CTCTCCTCTGTGTGAATCCATC	GTTGTAGAATCCATCCACCAAT
CLM1008	GTCTTATAGAGGGATTGTGGCG	TTGAAACAACGAAACGCAGA
CLM1009	TTGTTGGGATCTCTGTTGTTTG	TATTTTGGGAGGTAACTGTGCC
CLM1010	CTTCAATCAAAGAGGACCCATC	CTCCGACCACTATCTGGAAATC
CLM1011	AAACCAAATCACAGGTGGTC	AAACCAAATCACAGGTGGTC
CLM1012	AAGCTCGGAGGTTTGAATTT	TTCTCAATGGTTATTCGGAACT
CLM1013	TTCTCAATGGTTATTCGGAACT	AAGCTCGGAGGTTTGAATTT
CLM1014	CATGTGCTTGCCTATTGTGA	GACAGCAAAGAAATCATGAGC
CLM1015	AAGCAAAGAAATCATGGAGC	TTTATGGTTGCATGTGCTTG
CLM1016	CCTCAAACACCATACCCTTG	AATTTGGGATGATCAGTGGA
CLM1017	CATGCCAAGAACCAAATAGG	AGAGACTCCTCTGCGTTCCT
CLM1018	GCATCACAAAGCATGCTAAA	TCATATAGGGCTTCACGCTC
CLM1019	ACCAGTTAAACAGCAGCCAA	GCTTCAGTAGTCAACGGGAA
CLM1020	GCATCGATCTAGAGGGCATA	GTCGTTGAGATGTTGGAATG
CLM1021	CCACGTTTATGGAGGAGTTG	TGTAGGTGTGGTCGTCGTC
CLM1022	CCAGAGACATCGTGAAGGAC	TGTAGGTGTGGTCGTCGTC
CLM1023	GCTGAGAACAACCAGAGGAA	TGAGGTGGAGCTCAGTTATTT
CLM1024	GGATCCAAGGAGAAGTTGGT	TGCTGTTCTTGCCTTCTCTT
CLM1025	TGAGGTGGAGCTCAGTTATTT	GCTGAGAACAACCAGAGGAA
CLM1026	AACCTCTCACAATACAATTACAC	GCCTAGAAAGACAAGTTAGAGC
CLM1027	TTCGGTTTCTTTGTTCAAGC	AAACTTGAAAGTCACACTCCA
CLM1028	AAACTTGAAAGTCACACTCCA	TTCGGTTTCTTTGTTCAAGC
CLM1029	ATGAACTCTGCATGCTTTCC	TCAAGTGGCACCTTCTCTTC
CLM1030	TTAGAAGTGGCACACCAAGG	GGAGGTGAAGAATGGAAGGT
CLM1031	TCGGAGAAGAGAGGTTGATG	AGGTGGAAGCAGAGACAGGT
CLM1032	AGGTGGAAGCAGAGACAGGT	TCGGAGAAGAGAGGTTGATG
CLM1033	TCTCATACTGTGACCCACCC	GAGGAAGAAGTCGAAGGAGG
CLM1034	AGAAGATGTCGGAGACGATG	TATAGCATTGCATATTCGGC
CLM1035	TATAGCATTGCATATTCGGC	AGAAGATGTCGGAGACGATG
CLM1036	AGGCAGTGGTGTTGTTCCT	GCTCATGAACACGCACATAA
CLM1037	GCTCATGAACACGCACATAA	AGGCAGTGGTGTTGTTCCT
CLM1038	TTGTGTTCTTTCAAGTTCGC	CCTGATCCTTTGTTTCTTCG
CLM1039	AACCCAAGTCCTCTCACACA	TGAAGGTTCTCTGGGATGAA
CLM1040	CAACCACCACATCAATTTCA	CTTCTTTCCCATGCAATGTC
CLM1041	TTGACTGGGTATGGGTATGG	AAACATTCTCATGTGAAAGGAAA
CLM1042	TGAAGATTGACCAAAGATCCA	ACCCAAGTCCTCTCACACAA
CLM1043	TTGAGAGAATCATGGCTTCC	AGATAGTGGCAGAATTGAACAAA
CLM1044	AGTATGCAATATTCCTGCTGC	CTAAGAAGGCGTTTCACAGC
CLM1045	GCGTCACAGTGGACAACATA	ATTTGATCGCCTAACGACAG
CLM1046	GAGCATTGGGCATCTAAGAA	GGTGTGTGCTGTGAAACAAA
CLM1047	AGACGACCGGATAGACACAA	TGGTACTTCTGCACTCCCAT
CLM1048	ACTAGGAAGGCCATGGAAAT	GTGAGAGACCCTTTGGAGGT
CLM1049	AAGAAGAATGAATGACAGTGAAA	TGGTGATTCTATTCTAAATTGTT
CLM1050	ACAATCGAAGCAAGGAAGTG	GGTCACTGTTGTGACCGAAC
CLM1051	CCATGATTAATAACCGCCAA	TCATATAGGTGATGGAAGGGA
CLM1052	GCATTCAACGTCTAAGCTCG	GGATCCGAAATTTACCTCGT
CLM1053	GCTTCTCCCTTGGTCTCTTT	TTTAGTTCCACAACAAACAAA
CLM1054	GATTGCAAAGGGTTGATTTG	AGGAAACGAAATTAGGCACC
CLM1055	CCTGATTTGCAGATGGCTAA	TGCCAGTAGGTTGATTGGAT
CLM1056	AGTGGGTGCTTACCAACAAA	GTTGTACGAATTTCACCCGA
CLM1057	GTGGACCCTAGGGAATCAAT	TCAGAGGAGAGACATTTCCG
CLM1058	TGAAGATTGACCAAAGATCCA	ACCCAAGTCCTCTCACACAA
CLM1059	TCAAATCCAAGTCCTTTCACA	AGGGTGCTCACCATAACAAA
CLM1060	CACAGTGTTGGGATAAAGCA	ACTCGAACCCAAGTCCTTTC
CLM1061	TTGGGACTGACCTCACTGTT	AGCTCGCCTTCCAACTTTAT
CLM1062	CCTCTCAATCCTTGCTTCAA	CATTTCATGAGGTCCCAAAC
CLM1063	CATTGGCTAGAACAATTCATTTC	AAACGATGTTTGGTGTGGAT
CLM1064	CATTTGTAACCGAGGCCTAA	TTTGACACATGCAACTCTGG
CLM1065	TGCAACCACTGTGTGTCTTT	TGCCTTTCTTTCTCCTCTCA
CLM1066	GAACCCATGTCCTCTCACAC	CGTGAGAATCTGACTTTGGG
CLM1067	TGGAATGAGAACTCTATGAATGA	CAGCTTGCTCTTTCTCCTTG
CLM1068	TTTGCAGTGTTGTGAATTGT	CTACGAGGAAGGTCACCAAA
CLM1069	GCATTTCCAATGTCATCCTT	CAGGCTTCACATGTCAACAG
CLM1070	ATAGTGAGGCCAGCAACAAG	CCCATCATTGCTCATACCAT
CLM1071	ATGATCCTGCTGCTCTTGAC	CTTTCTCCTTCGTCCTCCTC
CLM1072	ACCTTCAACCTCTCAAACCC	ACCCAAGTCCTCTCACACAA
CLM1073	ATGTACACAGCAGCCTTTGC	GAGAAGTAGGAACAACGCCA
CLM1074	CAGATGAATGCATTAGCTTCTT	GGTTTGAATCAATGTTTGGC
CLM1075	AGAAGCAGAAGCAGAAGCAG	GCCTCCTCTCCACTAGGTTT
CLM1076	TGGGTCTACTCCCAGGAAAT	TAGTGGTAATTTGATCGCCC
CLM1077	CTTGTTGTTCTACTGCTTGGG	TTGTTTGGACCTCAGTTGCT
CLM1078	TGAAGATTGACCAAAGATCCA	ACCCAAGTCCTCTCACACAA
CLM1079	AATGATCATGCAATAATGAGAA	TTTACGGGAAACGATGTAAA
CLM1080	GCTGTCTAGTTGGTCGGAAA	CACGTGTCAGCTGATCAAAC
CLM1081	GTTGAAGGCACTATCCCAAA	CCTCTGTCATCATCCACACA
CLM1082	AAGCCACCTGCATCACTAAC	CGATAGGTATGGCAGCAAGT
CLM1083	GCAAGTCATGTACAGACGAAAG	TCAATGCATAGTGCAAGTTCA
CLM1084	CGTTGCATGAAATCACAAAG	TTCATCCTCGCCTTATCTTG
CLM1085	AGCTGTCCCTATTTCCCAAA	TGAGAGACAAGCTATTGGGC
CLM1086	CGCTCTACCCACACTAGGTT	TCATCCACATATTTGTCCCA
CLM1087	TGCTTGATGAACCTTCCAAT	CAGCATCCAAATCCTACACC
CLM1088	ACTCCCAGGAAAGAGAGGTG	CCTAACGACAGCGATATCAAA
CLM1089	GATTTCCTTCACACACACCC	GAGCGTTCATCAGTTCCCTA
CLM1090	GTTTGAAGCCATCACCATTC	TCTTGAAGCCATTACCATTGA
CLM1091	ATTTGAGTCCACCAGGTTCA	CTTCTTAGAGAAGTGGGAGA
CLM1092	TCTCCTGCATGACAATAGCA	TTTGAAGGATGATGTCTTTGG
CLM1093	TTCTTCATTCAGTTCACGCA	TGTGTGTTGGAAGTTTCACG
CLM1094	TTCATACGTGCGACAACAAC	GATTATGGCTCCGGATGAG
CLM1095	GCGCTGAAAGACAGATGATT	AACCACAAACCCAAGAGTGA
CLM1096	GGCCTTTGATGTTGATATGC	GATTCCATGATACCATCCCA
CLM1097	CCAAAGGTGGTGGTTTAACA	AGTGCAGCAAGCATAAGACC
CLM1098	TTTAAATTTCCCGCGTCTTT	GCCTTATAGGCTTCGGTTCT
CLM1099	ACATAAGCGCACAAGTGACA	CCACTTGAGCTACCATTGCT
CLM1100	ATTCTGATGTGTTGCCTGGT	TAAACCCAAATCCCTTCACA
CLM1101	CCATCTCATCCACAAACTCC	GCTGACCCTCATGAAATCAC
CLM1102	CTCCCATTACGTACCAATCCT	AAATGTGATGACTATCATGTTG
CLM1103	GTCCTTATCCGGAATGCTCT	AAACCCAAGTCTTCTCACCC
CLM1104	CTGCACACCACATCAACATT	ATGCTTGTCTTGTACGGGAA
CLM1105	GGCGACGTCTTTCCATATTA	TGGAATCGATGTTGTGATTG
CLM1106	GTGCTCACGCCAAGAACTAT	TTGCTTTGTCAAGGTTGATTT
CLM1107	CCCATCACCACCGATAATAG	TGGACTAATCCATGAACGCT
CLM1108	TCCATTCGCTTCATTCATTT	CAGTGATTAGCCTCGGTGAT
CLM1109	CCAATGATACCCTCCTTGAA	TTTATCTCTCCGAGACCAAGAA
CLM1110	GGATTTGCATGATCCATGTT	AGTGACGGTTGAGTAGCAGC
CLM1111	TTGCATCGATAAAGACAGCA	TTTGAACCTATTTAATATCTGGA
CLM1112	AAGAGAGGTGCGTCTCAATG	TCAACGACAGCGTTATCAAA
CLM1113	TTAGAGGTCCCTCCTTCAAA	TTCGTCACTCTCCCTCAAAG
CLM1114	GGAGAGCCTTCGAAATTCTT	CGTCTTTCGTCATAGTGGGT
CLM1115	ATGAACAGGCTTTGGATGAA	AGGAACCAGGTTGAGAGTCC
CLM1116	AACCCAAGTCCTCTCACACA	GTAAACAGGGCATTGGATTG
CLM1117	GCAGACATCCTCACCAAATC	TTCTTTGTGCATGGCTTGTA
CLM1118	GGCCATTTGGGTACACAGTA	CCATGTGGCTCGTTCTATTT
CLM1119	ACGAGATGCAATAGTGGAGG	AACAACAACCTTCCCACAAA
CLM1120	ATGCACAGTTCTTGTCAGCA	TTTGTGTTTGTGATTGTGGC
CLM1121	ACAGCCCATCTTCCTTCTTT	TCTTCTTCAGTTCAGCTGGG
CLM1122	TCATGGAACACAATCTTCCC	CCAAAGAAGAAGGAGGAACC
CLM1123	AAATTTCTGTGCCTTCATGC	ACATGTACTGTCGCGCCTAT
CLM1124	CGCATCTCAATTAAGCATCA	ATGTAATCGGCGTAGGTCAC
CLM1125	TCGTTTGTCCTTCTCCATGT	AAAGCGTTTCATGTTTCATTT
CLM1126	AACACAACTAGGATGGCTTAACA	ACGCCTGTGTGTACGCTAAT
CLM1127	TGTCACAACAGAATTGGCTG	AATTTGGGTGATACAATAAAGAA
CLM1128	TTCATACGTGCGACAACAAC	GATTATGGCTCCGGATGAG
CLM1129	GTGGCAATCACATTCCAAAT	TCTCTCACACGTGCAGTTTC
CLM1130	TCTGAAATGTAAACCCACACAA	TTTGGGCAAAGACGGTATAA
CLM1131	AACTCCTCCTCAGCCTGAAC	GGCCAAGTACTTCTCGATCA
CLM1132	GGTCAGAAGCTGCAGTAGGA	AGTGGTATCAACCTCCCTCC
CLM1133	ATGAACAGGCTTTGGATGAA	AGGAACCAGGTTGAGAGTCC
CLM1134	TTTCTTTCCCTTTGTGTCTCA	ATTTAGGTGTGCCGGCTAAG
CLM1135	TTTGTCACCTTCCCATTTAG	AAGGTGTGCAATCAAGTTCTTT
CLM1136	GAAACGTACGTCAATGGGAG	TTTGTCCAAGAAAGTGAGGG
CLM1137	AAGGCTCCAGTAAGCTCCTC	CCAAATGCTACTGGACCAAG
CLM1138	TGTTTGGCGAGTAAGGAAAG	ACAATCACCGATGTCCAAGT
CLM1139	AGCCTCAAAGGTCTCTGGTT	GGTGTTTAGAGGTGGAGCAA
CLM1140	ACAACGTGTGCCTGCTAAAG	GTGTGAAATGTAAGGGCAGG
CLM1141	CTGAATCCAACAAGGGTTTG	ACAACCTGATCATGATGCCT
CLM1142	TAGAAGGTGCAGAAGGGTTG	CAGGCTCGATGCTGATAACT
CLM1143	TAACATGCAGCTTGGTTTCA	GCTGCTATTCAGGGAACGTA
CLM1144	CCTCTCTCTTTCTCACACGC	GCTGAGACTGTGAAGGTCGT
CLM1145	CACTTATCATTGAGCCAGGG	GCCGGAGTTAAGGATTAAGG
CLM1146	TGTCATGCAGATGGCTAAGA	TGAGAATGATTCAGGAAGCC
CLM1147	TTGCAAAGGTTTCTGGTCTC	TTGCACACTATCAAGGAGCA
CLM1148	AAAGATCGTCTCCTCCGACT	GTGAAACTTCAGGTTGGTGG
CLM1149	CAACTTCCCTCCAAATGATG	CTGTGCCTTCTCACCACTCT
CLM1150	AAACCTGCACCACAGTTGAT	CCGATATATATGCTGCCTCTT
CLM1151	GCCTTTCACAAACAACCCTA	ATCTGGGAACTCGAACATGA
CLM1152	GTTTCTCTCGTGGAGAAGCA	TGATGTGGAGGATCAGAGGT
CLM1153	ACTGTTGCTGCTTCCTTGAT	ACCTCTTGTTGGATGACTCG
CLM1154	TGCTCTCTCTGCAACTCACA	CAGTCAACAATTCCAGCTCA
CLM1155	GTGGCCTTGACCCTATTCTT	TTTGAAACCTGAGTGCAAAG
CLM1156	TTTATTGCTTATGGCCTTGG	CGTGCACAACACACACACAT
CLM1157	GATCACAGGGAAGGGAACTA	TGGACGTTTCAGTCTAAGGG
CLM1158	TCAACAATCCAATACCCTCAA	GGGCTTCAAGAACTCACTCA
CLM1159	CATCCAACAACCACTTGACA	GTGGATGATGATGACGATGA
CLM1160	AAGAGAACTCCAGCCCAGAT	ACAGCGTTTCGTATCCCATA
CLM1161	TTTCTCAGCCTGAAGGATTG	TAACAATGGGCAAGAAGAGG
CLM1162	GTTGCAGAGAGTTCATGGCT	TCCACGCTTACAAGAACACA
CLM1163	CCCGCTACTCACAATGACTC	GAGACCAATGATTTGTTCATAAG
CLM1164	TTTGAGACAAGACCTGGAGC	ACAAACAATCTTCCAGCAGC
CLM1165	TGAAATTAGACCACAATGAAGAA	TGCTATTGCACATATTTACTGGA
CLM1166	ATCCTCGACACCAAACGATA	TTTGATTGCAAATTATACCTTA
CLM1167	TGGTCAAAGAATAGACGAAACC	AGAAGATATTGCCAAGCACG
CLM1168	GTGCACATGCTGGAATGATA	AACAGCACATGGTAATGGGT
CLM1169	ATGCTCTAGCTTGTGCGAGT	TTCTCAGACAACACAGGTGC
CLM1170	GACCAAGATGAAAGTGCTGG	CTCTCCTCCTCCTCCTTCAC
CLM1171	GGCCGTTGATCAGTGTATTC	GTGTTGAAATCAGGCACCTC
CLM1172	GCATGGGACCTGTAAAGCTA	CATCGCCTTCAAGAGTTGTT
CLM1173	ACAATGGACACAACCAACCT	TTGGAAATGGCCACAACTAT
CLM1174	GAAAGAGCTTCATACAATTCCC	GAGATATCGGGAAACGTTCAT
CLM1175	CCTGTGAAAGGAATTGGATG	CCTGAGCTCCTAAGCTACCC
CLM1176	ACAAGGCCTAGGAAAGGAAA	GCCTACTGCAATTGCTTCAT
CLM1177	TCTCCTTGTTGCTGTTGTTG	ATGGGTCATCTCCTTCTTCC
CLM1178	CCGGTGACAGGCTAAATAAA	AGCAATGGATGAAACATCGT
CLM1179	ATCACGATAGACCAGGATCG	GATCCAGTCCCAACAACAAG
CLM1180	TTGGAAATGGCCACAACTAT	ACAATGGACACAACCAACCT
CLM1181	GCTTTGAAGGGTTGAAGACA	AAATGAATGAAGTTGGAGTTT
CLM1182	TAAACCAAGTAGGGCTCCAA	AATGAATTTAACGCTCCTCG
CLM1183	ACCTCGAACCTCTCTCCAAT	GGATAAGGGCATGAGTTCCT
CLM1184	GTCGTCTTGCTCGAGTTGAT	CTTATGGAGGGACGGAGATT
CLM1185	TGGAAGTTGTGTTGTGTTGG	CCCTTGACTTGGTTATGGTG
CLM1186	GCAGTCGCTATCCGTCTATC	GCTGGATGAACTGTGGAGAG
CLM1187	TTAACTACGGTTCTGCTGGG	TTCAATTCAAATTAAGCCGC
CLM1188	AACAGCACAACAGTCATCCA	GTTCTCGAACCCTAGAACCC
CLM1189	TGCACAAGAAACTCCCATTT	GCTGAGTTGGACGAGAGTGT
CLM1190	ATTTGGCTGAATTGTTTCCA	ACCGTGCACAATCAGAATTT
CLM1191	CGTGATATTGACTGAAAGGGA	GATGTGGATGGTAGAAACGC
CLM1192	ATAAATTCAGCATCGAACGC	GAGGCCCGTTCTTTACTTTC
CLM1193	CGTAACCTTATTCGGAGCTG	GTTCCTCTGAACGAATCGAA
CLM1194	ACCCATTTAACCTGCTCTCC	CAGAAATTGAAGCTCTTCCG
CLM1195	TCACCACGTGCATGTAGATT	TTAAGGTTGTGGGAAATGGA
CLM1196	GACTCTTTCGCATCCTCGTA	TCATTTAGCGTGATCCCTTC
CLM1197	TGTACCTCAAGCTTGCTTCC	TGATTGATTATTCCTGCATTGA
CLM1198	GCCCTTACACTGAAACCAAA	CAGAGTGGGAGCAGGTTCTA
CLM1199	AATCATGGAGAATCCTTCCC	AATTGACGAAAGGAGACGTG
CLM1200	TGTGCATGCCAATTATGAAC	TATGGTGGCTATTCTGTGGG
CLM1201	GGTAAGCAATGAAGACCGTG	TGGTATGCACTGAGGGAAAG
CLM1202	CAATAAATTTGTACTCCTTTCAA	AGAAACGGAGAGAGAGGGAA
CLM1203	CTTTGCCGAAACTTGTGTCT	CAAGATGGACGTGATATTTGC
CLM1204	ATGGATGCCTCTTCACACAG	GGTGGATCTGGTCTTTCCTT
CLM1205	AAGCCCAGACAAGAAATCCT	TTTCTGGGCCATAATGTTGT
CLM1206	ACCAAGAATCCTCCTCCAAC	CTGAATCACCCAATTTGCTT
CLM1207	TCGATTACAAGTGTCAATAATCG	ATTGGTTCATAAACTGGGCA
CLM1208	CCTCCAACCTTCTTCCTAGC	TGTCACAATGTGCTGGCTAC
CLM1209	GGCCTAAACTCGAGTGACAA	GGAGAAGGGTTCAAGTTGGT
CLM1210	AAATCAAACATTCCCATGTA	AATTTCCGAGTTGAAATCTT
CLM1211	TGCCTGTTGAGTAGGAAACC	CCCTGTTACACTCATTTGGC
CLM1212	TTGCTCTTAAATGCTACCGA	TTCGTTAAGTGGCTTCCTTG
CLM1213	GTTGATATGGCAAATGGCTC	GAGCTTGTCGAGACCACAGT
CLM1214	AGCACACATTCCAGGTTCAT	TGGAGCCTCAACATACTGAT
CLM1215	GTGACTCACTCCATTCGCTC	TGCATCTGGATGATAGGGAT
CLM1216	GTGAGAGAAAGCCACCAGAA	CAATTCAACTAAGGTCCTCCC
CLM1217	GACATGTGTTCAAACTTTGGG	ATTTCCACGCTCACTCAGTT
CLM1218	GAATTTCATGACAAGTCAAACA	TGGGTGACAACTGTAATACCAA
CLM1219	GAAGCAGACACTGAGATCCAA	CCTAGCAGCAGCAATATTCA
CLM1220	CACATCAAACCACAAACCAA	TTACGCCAGGCTTTGTAGAC
CLM1221	TCACAATCCCAACCTTTCAT	GCTGTTGTTGGATTGGCTAT
CLM1222	GTCGCACCAAACCAAGTAAA	CCTTAACGGAACTGCTGAAA
CLM1223	TGCCCATTAAGAGGAATTGT	TCCATGAAGGACCCATTAGA
CLM1224	TTTAAAGTTTGACTAGTGTTCTT	TCGATGAGTGATGAAGCTGA
CLM1225	AGGTGCATCAATTCGTCATT	TTCTGCTCATTTGGTGGTTT
CLM1226	TCCCTGTTATCTTATGTCATGTT	AGGGTTACCCAAGAATTTGC
CLM1227	GCTTTCCTTCACCAGATTGA	GAGCACTTCCTGAAGAACCA
CLM1228	AAACTCATCTGAAGCGTTCG	CCCTTCTTGCTGATGGTTTA
CLM1229	GCTGCCGTGGTAAGTAACAT	TCATGGGTCACTTCAATCCT
CLM1230	AGCCATTGCTGTTCTCACTC	ATTCTTTCGGAAATGGAAGG
CLM1231	AAGAGCAGCTTCAGCAACAT	TTTCCTTTCGCTCAAATCAC
CLM1232	TGTCAGAAGATTGAAAGCCA	AAGGTTGATCGTTGAGTAGAA
CLM1233	GTAAGAACCATGCCTGGAGA	GTGTGATGAGAAACCAAGCC
CLM1234	TTTCCACAAGCTCTGCCTAC	ATTGACCGCTGTGACTAAGG
CLM1235	CAAAGATCCAAATCATGCAA	CTCAAGTACCGCAAATTGGT
CLM1236	ATGCCTTTGAAGACAACGAG	AACGAAACGTAACGTACCCA
CLM1237	CAGCATCTTCAGGTGGTTCT	GAATGCAAGGCCTTAAACAG
CLM1238	CCCACTCTCCCTTTCTCTTTCT	AGCATGTTGTGGTGAATGAAAC
CLM1239	CCTCCATCCATTTCTTCTGTTC	TCGGCTTCTCCTCTTCTAATTG
CLM1240	ACCACAGGTGAAGGACTTGAAT	TTAGTCTCAAAAGCCCCGAAC
CLM1241	GAAGCGGTGGCTCTAATAACAA	CCCAACTACACTACCCACACAA
CLM1242	GCAGAAGCATTAAGAGAAGGGA	ACTGTTCATTTGGTTGGTAGGG
CLM1243	GAAGGAACACTATGCTGGTAGG	CCAACCTAAAGAACAAATCCTG
CLM1244	CTTCCTTCTTCCCACTCACACT	GATCCAACCTCAACTTCTCTGG
CLM1245	GAATCCCTGACCCAATTAACAA	ATAAGGTGCATTGTCTTGTCCC
CLM1246	GGTCCTACTGGTGGAGATGAAG	TTACGGAGGGAGCAGAGAAATA
CLM1247	GAGGAAGAGCAGAGCCTTGTAA	AGGGATTGGTGGTGCTAGAAT
CLM1248	GAGTCATCGGTGCAGTTATTGA	TGCTTTTCCATCTGGGTTATCT
CLM1249	CTCTCTGCACCTTCTGCCTTAT	AGCAGCACTTACCTCTTATCCG
CLM1250	ATACTCTTCTCCTCGCTCCTCC	GGGTGAACTCGATGGTCTTG
CLM1251	TGGCCCTTCTTACTTGGACTAC	AAGTTGCATACCAGTTTCACCA
CLM1252	TCAGAACTCCGAAACCTCAAAT	CCTGGAGGAAGAGTACAGCAAC
CLM1253	ATGTTGCCTCTCTTTGGACTTG	GCACTTCACTTATCGTTGCTTG
CLM1254	AGAACCAGCAGAGAACCAAGAC	AAATGCCTCAAATACGTCCAGT
CLM1255	AGAGGAGATGTTGAAGCAGGAG	TTCACTCGACTCCCTAACCTTC
CLM1256	CCTTCCATCATTCTTCTGCTCT	CCTTCTCCACATCCTCTTCATC
CLM1257	ATGAGAATGGCAGAAGACCTTG	GAACGGAACCATCTAACTCTGG
CLM1258	TCGGCCTTATCTCTATCCTCTG	TTGTCCTCTTCGTCTTCTCCTC
CLM1259	CTTTGCTGTTTATGTGGGTGAA	AGAATGTGAATGAGAGGCCAAT
CLM1260	TGGATTTCGATTCTCACCTTCT	CGTTCTCCTCAAACTTCACACA
CLM1261	TCTCAACCCCTCTTTCTCTCTCT	GTCCTCTTGATCCTTGCTCTTG
CLM1262	TAATAAAGCAGCACAGCCACG	TATCGTTGAGATGCAGGGAGA
CLM1263	AATTTCACTCCCCTTTTCGGT	CTCCAACTCATCCATAGCATCA
CLM1264	CAACGATTGGGAGAACAAGTTT	AACACAAGGCAAACCCATATTC
CLM1265	TTGTTCTAAATCCTCCCTCCAA	GCAGAGTTTTCGGTTTCTGAGT
CLM1266	ATCATACTTCTTCGGCACCAAT	ACGTTCTTAGCGAGGTTCTGAT
CLM1267	CAAAGTAGTGGTGTTCCCAGGT	TAATGGCAGAAAAGTTGTGGG
CLM1268	GACCTTCTTCCTTTCCTTGCTC	AATCTTGGAACCATCCACAATC
CLM1269	GAGAAGAGCAAAGCATAGCACA	GGAAGAAAACGAGAGATAGCGA
CLM1270	ATGTTGCCTCTCTTTGGACTTG	GCACTTCACTTATCGTTGCTTG
CLM1271	AGAGATTTGGACTTGATGGGAA	GGTAACTTCTTCAGTGGATGGC
CLM1272	AACCTGGCTACATACTTCACCC	CCTGATGAATTGGACATGACTG
CLM1273	CCATAATTGGTCTCCTTCTTGG	TTGATAAGTTCACGAGAGGCAA
CLM1274	ATTTCCCAAACCCTTTCCCTAT	GTGGTTGAAGGTGGAGAGTGAG
CLM1275	ATTATTGGACAGTTGAAGGCGT	GGCACATAAACAGTGAAAAGCA
CLM1276	CAGTCTATTTACACCGGCAACA	GGAAAGGGAGCAATTTACCCTA
CLM1277	GATGTGAAGCCAAACCCTAAAC	GTCAAAAGAACCAAGCCAAGAG
CLM1278	GAAACAAGGAGTACCAGCCATC	ACAAAGGTTGGAGAAAGCTGAA
CLM1279	CTTCCTCCTACTCCACTCTCTCA	GGAAATCCCTAACCCTAGAATTG
CLM1280	CTCAACCAAACCGAACCTAAAC	TACGGAGCATAATCAGCAGTGT
CLM1281	TCAATGGATCAACGTGAAGAAG	CTCCCAACTCAATCAACTCCTC
CLM1282	GATGAGTGCAGGTGATACTGGA	CCATCTAAATCAAGCCAACCTC
CLM1283	TACTTAAATGCGTTGTTGTCGG	CTCCCAACTCAATCAACTCCTC
CLM1284	GTGGATCAAAACCCCTGATAAA	TTCTCCATTTCCTCTGATGCTT
CLM1285	GAATGTTCCACGCAGATAAAGA	ACCAAACTCGACAACTTCCCTA
CLM1286	TTAGGGTTCTAGCAGATCACCC	GAAAAGGAAAACCAATGTCACC
CLM1287	CCTTCTCTCTCCTCTCCCTCTC	AATTGCCTCCATTGCATACTCT
CLM1288	ACCACAGGTGAAGGACTTGAAT	TTAGTCTCAAAAGCCCCGAAC
CLM1289	ACATTCCCTGCATTCTTCACTT	CATCATCACTCCTTGGTTGTGT
CLM1290	TCATTCTCACACTTCACCAACC	TCAACAACCTCTTGGAGTCGTA
CLM1291	CAAGGGATTCTTCACCTATTCG	ATAACTCCTCTCTCTTTCCCGC
CLM1292	TTGAGCGTTATCGGGATTTAGT	CCATGTAGACAAGCCAACCATA
CLM1293	AACTTCACTGGCTATGGATCGT	GTTCCCCTGTAAGAACACGAAG
CLM1294	CGCCCACACTCTAGTTCTTTCT	GGTTTCACAGGCAGTAACATCA
CLM1295	TTCTCAAGCCATTCTTCCTG	CGGTCAATCAACACATCGTA
CLM1296	CAAAGCTCTCTGAGATTTAGCTG	GGGATGGGTTTAATCCAAAG
CLM1297	CAATTGGCTTCTCCACTGAC	AGCGGTTTCTGAACAGTTTG
CLM1298	TCGAATCTAAGGCAGCTGAG	GAATCCACAAATATGGCCTG
CLM1299	GGAGATGAATTTGGGTCCTT	TGCTTAGACCCTCGTACCAT
CLM1300	ACACACACACACACACACACA	CATTTATGGAATTTCAGCCG
CLM1301	TTCGCAGAACGTTGAGTATG	TTTCATAGTTGATAGTGATTTGA
CLM1302	CAGATTAAACAATTAAGCAGCG	CTGCTAAATCCATGGACGAT
CLM1303	AGGTTCTGCCAGCAGTGTAG	TCTAGCATGACCCGATAAGG
CLM1304	CACTAGATCTGTTGCCCACC	ACTGGAATGAGGCTCGATAA
CLM1305	GACCTTGAATACGTTGGGTG	ACAGTTGGGCTGTACAGGAA
CLM1306	TAACATTGACTTCACGCGAT	ACCACCTCTGCTCCTTCTCT
CLM1307	GTCCATTGGGAGTGTGAAAG	CGCTCTCTTTATAAGCACCG
CLM1308	TTTCTGTTTCTGCATGAGATTT	GGCTGTCAAGAACAAGCAAT
CLM1309	AACAGAATAGAATGTTGTCATGT	TGCAGCCACAAAGCATATAA
CLM1310	AACTGGCTGTGCAGTTCAAT	TTTCAGACCAGATGACACCC
CLM1311	TTGAACTAACCTGGACATGACA	CACAGTTAGCAGGGATGGTT
CLM1312	AATTTATGTGCTGGCCATGT	TTTGTCGATGGAACAAACAA
CLM1313	TGAAGCTTCTGGAAGTGACC	TTTCATGTGACTGTGTGTAGAA
CLM1314	GAAGCAATCACAGCACACAC	GCGCTCTCTCTCTGTCTTTC
CLM1315	CACCAGCTTGAGAGGGAGTA	CAAATTGAGACAGGACAGGAA
CLM1316	TTGGCCTAGTTTGAAGTTGC	TGAAATGCAATTTATGGAAATG
CLM1317	ATAATCTCGAAACAGCGTGC	TGTCATGCTCTCCCTGAAAC
CLM1318	TTTAAACCCTGTCCTCTCCC	GTCCCATTAACAGCAGCAAT
CLM1319	CGGTGCATCATAATTGATAGG	CCTCCTGAACCCACTTGATA
CLM1320	CACAACTTGCAACAACATGC	TACGTGGATCTGGTCTTTCC
CLM1321	AGGCAGGAAGAAAGTCGTTT	TGATCCCGAGTATCGTCATT
CLM1322	TTTCGCACTTGTCTTTGTCA	AATTCCAAATTCCATGCAGA
CLM1323	TCTTTGGCATTTCCATGATT	CCATGAATGCTGCAGTACAA
CLM1324	AGGGAACCCTCCCTCTGTAT	CGTACTCGTATTCGATGCCT
CLM1325	TTGCAGGCTTTAATCAAACA	TTTAACTATGCACAAATATGGT
CLM1326	GCACTCCTTTCTCGTACCAA	GAGAAAGGTCTCGTTCGTCA
