# Supplementary material for: A SNP and SSR Based Genetic Map of Asparagus Bean (Vigna. unguiculata ssp. sesquipedialis) and Comparison with the Broader Species
Source: PLoS One. 2011 Jan 6;6(1):e15952. doi: 10.1371/journal.pone.0015952 (PMC3017092; doi:10.1371/journal.pone.0015952)
Supplement: Table S2 — Position, type and functional annotation of mapped loci. (XLS) [file pone.0015952.s002.xls]

## Sheet: Sheet1
Table S2. Position, type and functional annotation of mapped loci.					note: Marked with * are markers showing distoted sgregation.
	LG1					LG2					LG3					LG4					LG5
Marker name	Map position	Type	Functional annotation		Marker name	Map position	Type	Functional annotation		Marker name	Map position	Type	Functional annotation		Marker name	Map position	Type	Functional annotation		Marker name	Map position	Type	Functional annotation
clm0065	0	gSSR	unknown [Glycine max]		1_1129	0	SNP	Cluster: Chromosome chr5 scaffold_2, whole genome shotgun sequence; n=2; Vitis vinifera|Rep: Chromosome chr5 scaffold_2, whole genome shotgun sequence - Vitis v		clm0579	0	gSSR	ACC oxidase ACCO2 [Manihot esculenta]		clm0117.1	0	gSSR			1_0049	0	SNP
1_0749	3.047	SNP	Chromosome chr13 scaffold_17, whole genome shotgun sequence n=1 Tax=Vitis vinifera RepID=A7PIY3_VITVI		clm0194	4.8	gSSR			clm0356	5.328	gSSR	unknown [Arabidopsis thaliana]		clm1228	2.542	gSSR	MATE efflux family protein, putative [Arabidopsis thaliana]		clm0163	10.918	gSSR
1_1376	3.047	SNP	F5I14.5 protein (At1g65520) n=2 Tax=Arabidopsis thaliana RepID=O04469_ARATH		clm0053	9.307	gSSR	PREDICTED: hypothetical protein [Vitis vi...		1_0591	6.965	SNP	Cluster: Endo-1,4-beta-glucanase; n=2; eurosids I|Rep: Endo-1,4-beta-glucanase - Glycine max (Soybean)		1_0672	5.983	SNP	Cluster: Putative uncharacterized protein; n=1; Populus trichocarpa x Populus deltoides|Rep: Putative uncharacterized protein - Populus jackii (Balm of Gilead)		clm1103	15.385	gSSR
1_0308	5.184	SNP	Chromosome chr13 scaffold_17, whole genome shotgun sequence n=1 Tax=Vitis vinifera RepID=A7PJ11_VITVI		1_1258	15.12	SNP	Cluster: Chromosome chr13 scaffold_74, whole genome shotgun sequence; n=1; Vitis vinifera|Rep: Chromosome chr13 scaffold_74, whole genome shotgun sequence - Vit		clm1296	9.33	gSSR			1_0502	6.529	SNP	Cluster: GA-like protein; n=1; Cicer arietinum|Rep: GA-like protein - Cicer arietinum (Chickpea) (Garbanzo)		1_1492	21.531	SNP	Cluster: Putative uncharacterized protein; n=1; Oryza sativa Indica Group|Rep: Putative uncharacterized protein - Oryza sativa subsp. indica (Rice)
1_0540	5.845	SNP	OSIGBa0124N08.5 protein n=5 Tax=Magnoliophyta RepID=Q01JN2_ORYSA		1_0844	20.257	SNP	Cluster: Expressed protein; n=1; Arabidopsis thaliana|Rep: Expressed protein - Arabidopsis thaliana (Mouse-ear cress)		clm0279	11.152	gSSR	unknown [Glycine max]		1_0504	6.948	SNP	Cluster: Putative uncharacterized protein; n=1; Populus trichocarpa|Rep: Putative uncharacterized protein - Populus trichocarpa (Western balsam poplar) (Populus		clm0031	26.45	gSSR	unknown [Medicago truncatula]
1_1357	5.954	SNP	Chromosome chr1 scaffold_180, whole genome shotgun sequence n=2 Tax=Vitis vinifera RepID=A7QUV5_VITVI		1_0589	20.734	SNP	Cluster: Chromosome undetermined scaffold_114, whole genome shotgun sequence; n=2; Vitis vinifera|Rep: Chromosome undetermined scaffold_114, whole genome shotgu		clm0721	13.107	eSSR	Cluster: Iron-sulfur assembly protein IscA, chloroplast precursor; n=2; Arabidopsis thaliana|Rep: Iron-sulfur assembly protein IscA, chloroplast precursor - Ara		1_0382	7.027	SNP	Cluster: Mitochondrial phosphate transporter; n=2; Glycine max|Rep: Mitochondrial phosphate transporter - Glycine max (Soybean)		1_0362	29.321	SNP	Cluster: Genomic DNA, chromosome 3, P1 clone: MXL8; n=2; Arabidopsis thaliana|Rep: Genomic DNA, chromosome 3, P1 clone: MXL8 - Arabidopsis thaliana (Mouse-ear c
1_0130	7.365	SNP	Chromosome chr7 scaffold_20, whole genome shotgun sequence n=6 Tax=core eudicotyledons RepID=A7PL46_VITVI		clm1321	28.445	gSSR			clm0423	13.913	gSSR	RAB1Y [Lotus corniculatus var. japonicus]		1_0890	7.748	SNP	Cluster: Annexin; n=1; Medicago truncatula|Rep: Annexin - Medicago truncatula (Barrel medic)		1_0877	29.321	SNP	Cluster: Coatomer subunit beta-1; n=5; Oryza sativa|Rep: Coatomer subunit beta-1 - Oryza sativa subsp. japonica (Rice)
1_1151	7.365	SNP	Chromosome chr6 scaffold_3, whole genome shotgun sequence n=1 Tax=Vitis vinifera RepID=A7NYN7_VITVI		clm0100	30.7	gSSR	unknown [Glycine max]		clm0595	14.518	gSSR	myo-inositol oxygenase [Arabidopsis thaliana]		1_1034	8.704	SNP	Cluster: Aminoimidazolecarboximide ribonucleotide transformylase/inosine monophosphate cyclohydrolase; n=2; Papilionoideae|Rep: Aminoimidazolecarboximide ribonu		1_0839	34.212	SNP	Cluster: Putative uncharacterized protein; n=1; Populus trichocarpa|Rep: Putative uncharacterized protein - Populus trichocarpa (Western balsam poplar) (Populus
clm0244	8.462	gSSR	unknown [Glycine max]		clm0347	32.174	gSSR	putative ATP-dependent transporter [Oryza sativa (japonica cultivar-group)]		1_1512	15.394	SNP	Cluster: Uncharacterized protein At5g63620.2; n=4; Arabidopsis thaliana|Rep: Uncharacterized protein At5g63620.2 - Arabidopsis thaliana (Mouse-ear cress)		1_0572	8.985	SNP	Cluster: Lactoylglutathione lyase; n=1; Glycine max|Rep: Lactoylglutathione lyase - Glycine max (Soybean)		1_1419	34.856	SNP	Cluster: AMP-binding protein; n=4; Arabidopsis thaliana|Rep: AMP-binding protein - Arabidopsis thaliana (Mouse-ear cress)
1_1111	10.319	SNP	Cluster: Beta-glucan-binding protein 2; n=1; Medicago truncatula|Rep: Beta-glucan-binding protein 2 - Medicago truncatula (Barrel medic)		clm0235	33.759	gSSR	conserved hypothetical protein [Ricinus c...		1_1072	16.801	SNP	Cluster: RAB1Y; n=1; Lotus japonicus|Rep: RAB1Y - Lotus japonicus		clm1150	10.77	gSSR	Armadillo-like helical [Medicago truncatula]		1_0251	36.621	SNP	Cluster: HMG-Y-related protein A; n=2; Glycine max|Rep: HMG-Y-related protein A - Glycine max (Soybean)
1_0357	11.398	SNP	Cluster: Thioredoxin; n=1; Glycine max|Rep: Thioredoxin - Glycine max (Soybean)		1_0061	34.524	SNP	Cluster: 40S ribosomal protein S23-1; n=16; Viridiplantae|Rep: 40S ribosomal protein S23-1 - Arabidopsis thaliana (Mouse-ear cress)		1_1455	16.801	SNP	Cluster: Chromosome chr7 scaffold_20, whole genome shotgun sequence; n=1; Vitis vinifera|Rep: Chromosome chr7 scaffold_20, whole genome shotgun sequence - Vitis		clm0413	12.978	gSSR	endo-xyloglucan transferase [Glycine max]		clm0364	39.881	gSSR	unnamed protein product [Glycine max]
1_1344	11.427	SNP	Cluster: Peroxisomal voltage-dependent anion-selective channel protein; n=3; Papilionoideae|Rep: Peroxisomal voltage-dependent anion-selective channel protein -		1_0284	35.324	SNP	Cluster: Putative uncharacterized protein; n=1; Populus trichocarpa x Populus deltoides|Rep: Putative uncharacterized protein - Populus jackii (Balm of Gilead)		1_0067	18.184	SNP	Cluster: PREDICTED: similar to H3 histone, family 2 isoform 2; n=1; Canis lupus familiaris|Rep: PREDICTED: similar to H3 histone, family 2 isoform 2 - Canis fam		clm0311	15.427	gSSR	conserved hypothetical protein [Ricinus c...		1_0945	47.045	SNP	Cluster: Putative uncharacterized protein; n=1; Populus trichocarpa|Rep: Putative uncharacterized protein - Populus trichocarpa (Western balsam poplar) (Populus
clm1304	12.909	gSSR			1_0585	37.196	SNP	Cluster: Putative uncharacterized protein; n=1; Populus trichocarpa|Rep: Putative uncharacterized protein - Populus trichocarpa (Western balsam poplar) (Populus		1_0217	18.928	SNP	Cluster: Chromosome chr7 scaffold_20, whole genome shotgun sequence; n=2; Vitis vinifera|Rep: Chromosome chr7 scaffold_20, whole genome shotgun sequence - Vitis		clm1055	25	gSSR			1_0037	48.454	SNP
clm1225	13.491	gSSR	cystathionine-gamma-synthase precursor [Glycine max]		1_1059 *	42.543	SNP	Cluster: Putative uncharacterized protein; n=1; Vitis vinifera|Rep: Putative uncharacterized protein - Vitis vinifera (Grape)		1_0459	20.007	SNP	Cluster: Putative uncharacterized protein; n=1; Populus trichocarpa|Rep: Putative uncharacterized protein - Populus trichocarpa (Western balsam poplar) (Populus		clm0251.1	47.003	gSSR			clm0008	53.997	gSSR	unknown [Glycine max]
clm0332	15.463	gSSR	putative transmembrane protein [Oryza sativa (japonica cultivar-group)]		1_1158 *	45.985	SNP	Cluster: Chromosome chr14 scaffold_27, whole genome shotgun sequence; n=1; Vitis vinifera|Rep: Chromosome chr14 scaffold_27, whole genome shotgun sequence - Vit		1_0509	20.032	SNP			clm0540	53.141	gSSR	kinesin heavy chain, putative; 55116-47986 [Arabidopsis thaliana]		clm1000	58.888	eSSR	N 684 5e-024 UniRef90_A9PIK0 Cluster: Putative uncharacterized protein; n=1; Populus trichocarpa|Rep: Putative uncharacterized protein - Populus trichocarpa (Western balsam poplar) (Populus
1_0238	19.933	SNP	Cluster: Putative uncharacterized protein; n=1; Vitis vinifera|Rep: Putative uncharacterized protein - Vitis vinifera (Grape)		1_0215 *	46.971	SNP	Cluster: Putative uncharacterized protein; n=1; Populus trichocarpa|Rep: Putative uncharacterized protein - Populus trichocarpa (Western balsam poplar) (Populus		clm0938	21.144	eSSR	Cluster: Genomic DNA, chromosome 5, P1 clone:MYC6; n=2; Arabidopsis thaliana|Rep: Genomic DNA, chromosome 5, P1 clone:MYC6 - Arabidopsis thaliana (Mouse-ear cre							1_1130	64.11	SNP	Cluster: Chromosome undetermined scaffold_334, whole genome shotgun sequence; n=1; Vitis vinifera|Rep: Chromosome undetermined scaffold_334, whole genome shotgu
1_0645	19.933	SNP	Cluster: Dihydrodipicolinate synthase, chloroplast precursor; n=1; Glycine max|Rep: Dihydrodipicolinate synthase, chloroplast precursor - Glycine max (Soybean)		1_1449 *	47.538	SNP	Cluster: Calreticulin-1; n=2; rosids|Rep: Calreticulin-1 - Glycine max (Soybean)		1_0465	26.251	SNP	Cluster: Chromosome chr12 scaffold_38, whole genome shotgun sequence; n=7; Vitis vinifera|Rep: Chromosome chr12 scaffold_38, whole genome shotgun sequence - Vit
clm0672	22.705	eSSR	Cluster: Chromosome chr15 scaffold_37, whole genome shotgun sequence; n=1; Vitis vinifera|Rep: Chromosome chr15 scaffold_37, whole genome shotgun sequence - Vit		1_0595 *	55.289	SNP	Cluster: Putative uncharacterized protein; n=1; Populus trichocarpa|Rep: Putative uncharacterized protein - Populus trichocarpa (Western balsam poplar) (Populus		clm0104	28.224	gSSR
1_0365	26.223	SNP			1_1157 *	55.289	SNP	Cluster: Auxin-induced protein 22B; n=1; Vigna radiata var. radiata|Rep: Auxin-induced protein 22B - Phaseolus aureus (Mung bean) (Vigna radiata)		clm0775	30.519	eSSR	Cluster: Chromosome chr13 scaffold_48, whole genome shotgun sequence; n=1; Vitis vinifera|Rep: Chromosome chr13 scaffold_48, whole genome shotgun sequence - Vit
1_0625	26.903	SNP	Cluster: Ferritin, chloroplast precursor; n=4; eurosids I|Rep: Ferritin, chloroplast precursor - Phaseolus vulgaris (Kidney bean) (French bean)		1_0482 *	57.502	SNP	Cluster: Glutathione S-transferase GST 15; n=1; Glycine max|Rep: Glutathione S-transferase GST 15 - Glycine max (Soybean)		clm0126.	34.926	gSSR
clm0216	29.259	gSSR	PREDICTED: hypothetical protein [Vitis vi...		clm0871	57.886	eSSR	Cluster: Chromosome chr5 scaffold_2, whole genome shotgun sequence; n=2; Vitis vinifera|Rep: Chromosome chr5 scaffold_2, whole genome shotgun sequence - Vitis v		clm0030	37.195	gSSR	PREDICTED: hypothetical protein [Vitis vi...
1_0435	31.385	SNP	Cluster: Protease inhibitor/seed storage/LTP family protein; n=1; Cicer arietinum|Rep: Protease inhibitor/seed storage/LTP family protein - Cicer arietinum (Chi		clm0895	59.447	eSSR	Cluster: Ankyrin like protein; n=1; Arabidopsis thaliana|Rep: Ankyrin like protein - Arabidopsis thaliana (Mouse-ear cress)		1_0545	38.473	SNP	Cluster: Small nuclear riboprotein Sm-D1; n=11; Embryophyta|Rep: Small nuclear riboprotein Sm-D1 - Arabidopsis thaliana (Mouse-ear cress)
1_1193	31.88	SNP	Cluster: Chromosome chr6 scaffold_3, whole genome shotgun sequence; n=1; Vitis vinifera|Rep: Chromosome chr6 scaffold_3, whole genome shotgun sequence - Vitis v		clm0222	60.678	gSSR	unknown protein [Arabidopsis thaliana] >gb|A...		1_0176	41.259	SNP	Cluster: Putative uncharacterized protein; n=1; Populus trichocarpa|Rep: Putative uncharacterized protein - Populus trichocarpa (Western balsam poplar) (Populus
clm1127	39.055	gSSR			clm1023	61.284	gSSR	Vicilin protein [Vigna unguiculata]		1_0247	41.259	SNP	Cluster: Chromosome chr11 scaffold_13, whole genome shotgun sequence; n=1; Vitis vinifera|Rep: Chromosome chr11 scaffold_13, whole genome shotgun sequence - Vit
clm1237	42.457	gSSR	At1g07990/T6D22_5 [Arabidopsis thaliana]		1_0633 *	62.354	SNP			1_0971	42.671	SNP	Cluster: Isoflavone synthase 2; n=28; core eudicotyledons|Rep: Isoflavone synthase 2 - Glycine max (Soybean)
clm0313	47.231	gSSR	predicted protein [Populus trichocarpa] >...		1_1352 *	62.354	SNP	Cluster: Chromosome chr18 scaffold_59, whole genome shotgun sequence; n=1; Vitis vinifera|Rep: Chromosome chr18 scaffold_59, whole genome shotgun sequence - Vit		VM10	44.049	gSSR
clm1196	49.182	gSSR	hypothetical protein At2g28105 [Arabidopsis thaliana]		clm0068	64.7	gSSR	tRNA nucleotidyltransferase		1_1300	45.275	SNP	Cluster: Cysteine synthase; n=2; core eudicotyledons|Rep: Cysteine synthase - Glycine max (Soybean)
1_0055	49.203	SNP	Cluster: Chromosome chr5 scaffold_72, whole genome shotgun sequence; n=1; Vitis vinifera|Rep: Chromosome chr5 scaffold_72, whole genome shotgun sequence - Vitis		clm0218	65.472	gSSR	Serine/threonine-protein kinase PBS1, put...		VM34	47.582	gSSR
1_1088	53.652	SNP			1_0489 *	65.919	SNP	Cluster: Extensin class 1 protein precursor; n=2; Vigna unguiculata|Rep: Extensin class 1 protein precursor - Vigna unguiculata (Cowpea)		VM35	49.304	gSSR
clm0158	56.017	gSSR			1_0405 *	66.447	SNP	Cluster: Chromosome chr5 scaffold_156, whole genome shotgun sequence; n=1; Vitis vinifera|Rep: Chromosome chr5 scaffold_156, whole genome shotgun sequence - Vit		clm0614	50.56	eSSR	Cluster: Chromosome undetermined scaffold_87, whole genome shotgun sequence; n=2; Vitis vinifera|Rep: Chromosome undetermined scaffold_87, whole genome shotgun
1_1177	58.878	SNP			1_0834 *	66.447	SNP	Cluster: Putative uncharacterized protein; n=1; Vitis vinifera|Rep: Putative uncharacterized protein - Vitis vinifera (Grape)		clm0215	51.128	gSSR	PREDICTED: hypothetical protein [Vitis vi...
clm0426	63.483	gSSR	beta-alanine synthase-like protein [Solanum tuberosum]		clm1222	66.673	gSSR	unknown protein [Arabidopsis thaliana]		clm0389	57.585	gSSR	putative protein [Arabidopsis thaliana]
					1_0297 *	67.376	SNP	Cluster: Putative uncharacterized protein T21F11.27; n=1; Arabidopsis thaliana|Rep: Putative uncharacterized protein T21F11.27 - Arabidopsis thaliana (Mouse-ear		1_0938	59.351	SNP	Cluster: GH1 protein; n=1; Glycine max|Rep: GH1 protein - Glycine max (Soybean)
					1_0499 *	67.376	SNP	Cluster: DNA-directed RNA polymerase, 14 to 18 kDa subunit; n=1; Medicago truncatula|Rep: DNA-directed RNA polymerase, 14 to 18 kDa subunit - Medicago truncatul		1_1075	61.767	SNP	Cluster: Chromosome chr2 scaffold_11, whole genome shotgun sequence; n=1; Vitis vinifera|Rep: Chromosome chr2 scaffold_11, whole genome shotgun sequence - Vitis
					1_0849 *	67.376	SNP			1_1109	63.049	SNP	Cluster: Putative uncharacterized protein; n=1; Populus trichocarpa|Rep: Putative uncharacterized protein - Populus trichocarpa (Western balsam poplar) (Populus
					1_1006 *	67.376	SNP	Cluster: IGN1; n=1; Lotus japonicus|Rep: IGN1 - Lotus japonicus		1_0380	65.042	SNP	Cluster: SKP1-like b; n=2; Medicago truncatula|Rep: SKP1-like b - Medicago truncatula (Barrel medic)
					1_1105 *	67.376	SNP	Cluster: Chalcone--flavonone isomerase; n=1; Clitoria ternatea|Rep: Chalcone--flavonone isomerase - Clitoria ternatea (Butterfly pea)		1_1162	65.042	SNP	Cluster: Ferredoxin--NADP reductase; n=5; core eudicotyledons|Rep: Ferredoxin--NADP reductase - Vitis vinifera (Grape)
					clm0050	68.413	gSSR	RecName: Full=Chalcone--flavonone isome		clm0022	68.429	gSSR	TPA: TPA_inf: ARO1-like protein 2 [Medicago t...
					clm0350	70.402	gSSR	Identical to nClpP5 from Arabidopsis thaliana gb|AB022330 and contains prenyltransferase PF|00432 and CLP protease PF|00574 domains. ESTs gb|H76908, gb|AA605567, gb|T21932, gb|T22976 come from this gene		1_0331	72.545	SNP
					1_0551 *	70.714	SNP	Cluster: Chromosome chr10 scaffold_179, whole genome shotgun sequence; n=1; Vitis vinifera|Rep: Chromosome chr10 scaffold_179, whole genome shotgun sequence - V		1_0900	76.795	SNP	Cluster: Chromosome chr2 scaffold_508, whole genome shotgun sequence; n=2; Vitis vinifera|Rep: Chromosome chr2 scaffold_508, whole genome shotgun sequence - Vit
					1_0237 *	72.063	SNP	Cluster: Putative uncharacterized protein; n=1; Vitis vinifera|Rep: Putative uncharacterized protein - Vitis vinifera (Grape)		clm1190	77.885	gSSR	TRP-185 like protein [Arabidopsis thaliana]
					1_0317 *	72.063	SNP	Cluster: Cyclin d3; n=1; Glycine max|Rep: Cyclin d3 - Glycine max (Soybean)		1_0296	81.006	SNP	Cluster: Elongation factor G, chloroplast precursor; n=2; core eudicotyledons|Rep: Elongation factor G, chloroplast precursor - Glycine max (Soybean)
					1_0709*	72.063	SNP	Cluster: Chromosome chr1 scaffold_5, whole genome shotgun sequence; n=2; Vitis vinifera|Rep: Chromosome chr1 scaffold_5, whole genome shotgun sequence - Vitis v		clm0298	82.795	gSSR	lipid binding protein, putative [Ricinus ...
					1_1235*	72.478	SNP	Cluster: Chromosome chr3 scaffold_199, whole genome shotgun sequence; n=1; Vitis vinifera|Rep: Chromosome chr3 scaffold_199, whole genome shotgun sequence - Vit		1_0772	85.864	SNP	Cluster: Chromosome chr17 scaffold_12, whole genome shotgun sequence; n=6; Spermatophyta|Rep: Chromosome chr17 scaffold_12, whole genome shotgun sequence - Viti
					clm1219	73.274	gSSR	lysophosphatidic acid acyltransferase, putative [Oryza sativa (japonica cultivar-group)]		1_0820	85.864	SNP	Cluster: Chromosome chr1 scaffold_135, whole genome shotgun sequence; n=1; Vitis vinifera|Rep: Chromosome chr1 scaffold_135, whole genome shotgun sequence - Vit
					clm0089	74.629	gSSR	RecName: Full=Glutaminyl-tRNA synthetas		clm1182	87.255	gSSR	PDR-like ABC transporter [Nicotiana tabacum]
					clm0083	76.063	gSSR	R 14 protein [Glycine max]		1_0223	87.943	SNP
					clm0569	83.085	gSSR	putative receptor kinase [Malus x domestica]		clm0269	94.088	gSSR	Aldehyde dehydrogenase [Medicago truncatula]
										1_0569	95.187	SNP	Cluster: Chromosome chr11 scaffold_56, whole genome shotgun sequence; n=6; Vitis vinifera|Rep: Chromosome chr11 scaffold_56, whole genome shotgun sequence - Vit
										1_0236	97.371	SNP	Cluster: Uncharacterized protein At5g20490.1; n=2; Arabidopsis thaliana|Rep: Uncharacterized protein At5g20490.1 - Arabidopsis thaliana (Mouse-ear cress)
										1_0878	97.371	SNP	Cluster: Chromosome chr11 scaffold_13, whole genome shotgun sequence; n=2; Vitis vinifera|Rep: Chromosome chr11 scaffold_13, whole genome shotgun sequence - Vit
										1_1287	97.371	SNP
										1_0105	98.238	SNP	Cluster: Sucrose synthase; n=11; Papilionoideae|Rep: Sucrose synthase - Vicia faba (Broad bean)
										1_1116	98.351	SNP	Cluster: Putative uncharacterized protein; n=1; Cicer arietinum|Rep: Putative uncharacterized protein - Cicer arietinum (Chickpea) (Garbanzo)
										1_1047	98.795	SNP
										1_1375	100.527	SNP	Cluster: Putative uncharacterized protein; n=1; Populus trichocarpa|Rep: Putative uncharacterized protein - Populus trichocarpa (Western balsam poplar) (Populus
										1_0626	100.928	SNP	Cluster: Galactokinase; n=2; Papilionoideae|Rep: Galactokinase - Pisum sativum (Garden pea)
										clm0291	101.686	gSSR	multidrug/pheromone exporter, MDR family,...
										clm0443	102.516	gSSR	Putative serine acetyltransferase [Oryza sativa (japonica cultivar-group)]
										1_0079	102.863	SNP	Cluster: Hypersensitive reaction associated Ca2+-binding protein; n=1; Phaseolus vulgaris|Rep: Hypersensitive reaction associated Ca2+-binding protein - Phaseol
										1_0990	103.463	SNP	Cluster: Endosomal protein-like; n=2; Arabidopsis thaliana|Rep: Endosomal protein-like - Arabidopsis thaliana (Mouse-ear cress)
										1_0143	110.41	SNP	Cluster: Chromosome undetermined scaffold_410, whole genome shotgun sequence; n=2; Vitis vinifera|Rep: Chromosome undetermined scaffold_410, whole genome shotgu
										1_0436	110.41	SNP	Cluster: F2401.12; n=5; Arabidopsis|Rep: F2401.12 - Arabidopsis thaliana (Mouse-ear cress)
										1_1144	110.41	SNP	Cluster: Chromosome undetermined scaffold_410, whole genome shotgun sequence; n=3; Vitis vinifera|Rep: Chromosome undetermined scaffold_410, whole genome shotgu
										clm0571	114.685	gSSR	Narf-like protein [Medicago truncatula]
	LG6					LG7					LG8					LG9					LG10					LG11
Marker name	Map position	Type	Functional annotation		Marker name	Map position	Type	Functional annotation		Marker name	Map position	Type	Functional annotation		Marker name	Map position	Type	Functional annotation		Marker name	Map position	Type	Functional annotation		Marker name	Map position	Type	Functional annotation
clm0303	0	gSSR	unknown [Medicago truncatula]		1_1302	0	SNP	Cluster: Chromosome chr1 scaffold_5, whole genome shotgun sequence; n=1; Vitis vinifera|Rep: Chromosome chr1 scaffold_5, whole genome shotgun sequence - Vitis v		clm0636	0	eSSR	Cluster: Chromosome chr5 scaffold_64, whole genome shotgun sequence; n=1; Vitis vinifera|Rep: Chromosome chr5 scaffold_64, whole genome shotgun sequence - Vitis		clm1063	0	gSSR			clm0417	0	gSSR	hypothetical protein [Glycine max]		1_0125	0	SNP
1_0323	0.87	SNP	Cluster: Chromosome chr14 scaffold_9, whole genome shotgun sequence; n=1; Vitis vinifera|Rep: Chromosome chr14 scaffold_9, whole genome shotgun sequence - Vitis		clm1203	2.118	gSSR	putative beta-1,3-galactosyltransferase [Oryza sativa (japonica cultivar-group)]		clm1012	3.144	eSSR	unknown [Glycine max]		clm0026	10.694	gSSR	PREDICTED: hypothetical protein [Vitis vi...		clm0556	0.498	gSSR	hypothetical protein [Trifolium pratense]		clm0902	2.44	eSSR	Cluster: Putative uncharacterized protein; n=1; Medicago truncatula|Rep: Putative uncharacterized protein - Medicago truncatula (Barrel medic)
1_0691	2.765	SNP	Cluster: Chromosome chr12 scaffold_78, whole genome shotgun sequence; n=1; Vitis vinifera|Rep: Chromosome chr12 scaffold_78, whole genome shotgun sequence - Vit		clm1086	3.331	gSSR			clm0348	5.079	gSSR	unknown [Arabidopsis thaliana]		clm1089	12.289	gSSR			clm1192	1.869	gSSR	LEA protein [Cicer arietinum]		clm1178	8.804	gSSR	putative cyclic nucleotide-binding transporter 1 [Oryza sativa (japonica cultivar-group)]
1_0307	3.381	SNP	Cluster: Chromosome chr12 scaffold_38, whole genome shotgun sequence; n=1; Vitis vinifera|Rep: Chromosome chr12 scaffold_38, whole genome shotgun sequence - Vit		clm0547	9.077	gSSR	F10B6.15 [Arabidopsis thaliana]		clm0400	7.901	gSSR	QRT3 [Arabidopsis thaliana]		1_0246	14.037	SNP	Cluster: BZIP transcription factor bZIP121; n=2; Glycine max|Rep: BZIP transcription factor bZIP121 - Glycine max (Soybean)		clm0451	6.037	gSSR	leaf senescence-associated receptor-like protein kinase [Phaseolus vulgaris]		clm0858.1	9.276	eSSR	Cluster: Beta-amylase 1; n=1; Nicotiana langsdorffii x Nicotiana sanderae|Rep: Beta-amylase 1 - Nicotiana langsdorffii x Nicotiana sanderae (Ornamental tobacco)
clm0088	6.57	gSSR	unknown [Glycine max]		clm0447	12.071	gSSR	putative nuclear ribonuclease Z [Oryza sativa (japonica cultivar-group)]		clm0063	13.213	gSSR	unknown [Glycine max]		1_0857	14.984	SNP	Cluster: Chromosome chr3 scaffold_8, whole genome shotgun sequence; n=1; Vitis vinifera|Rep: Chromosome chr3 scaffold_8, whole genome shotgun sequence - Vitis v		clm1173	9.02	gSSR	leaf senescence-associated receptor-like protein kinase [Phaseolus vulgaris]		clm0430	18.105	gSSR	unnamed protein product [Arabidopsis thaliana]
1_1097	9.292	SNP	Cluster: Regulator of ribonuclease-like protein 3; n=1; Arabidopsis thaliana|Rep: Regulator of ribonuclease-like protein 3 - Arabidopsis thaliana (Mouse-ear cre		1_0023	14.868	SNP	Cluster: Dolichyl-diphosphooligosaccharide--protein glycosyltransferase subunit DAD1; n=4; Arabidopsis thaliana|Rep: Dolichyl-diphosphooligosaccharide--protein		clm0101	16.171	gSSR			clm0186	15.267	gSSR			clm0898	10.014	eSSR	Cluster: Chromosome chr9 scaffold_7, whole genome shotgun sequence; n=2; Vitis vinifera|Rep: Chromosome chr9 scaffold_7, whole genome shotgun sequence - Vitis v		clm0908	21.227	eSSR	Cluster: RNA-binding region RNP-1; n=1; Medicago truncatula|Rep: RNA-binding region RNP-1 - Medicago truncatula (Barrel medic)
1_0024	10.043	SNP	Cluster: Putative uncharacterized protein; n=1; Populus trichocarpa|Rep: Putative uncharacterized protein - Populus trichocarpa (Western balsam poplar) (Populus		1_0384	16.46	SNP			1_0022	18.663	SNP	Cluster: 40S ribosomal protein S9-2; n=1; Arabidopsis thaliana|Rep: 40S ribosomal protein S9-2 - Arabidopsis thaliana (Mouse-ear cress)		1_0728	16.157	SNP	Cluster: 40S ribosomal protein S25-2; n=4; Arabidopsis thaliana|Rep: 40S ribosomal protein S25-2 - Arabidopsis thaliana (Mouse-ear cress)		clm0223	11.069	gSSR	predicted protein [Populus trichocarpa] >...		clm0685	21.861	eSSR	Cluster: Chromosome chr8 scaffold_115, whole genome shotgun sequence; n=1; Vitis vinifera|Rep: Chromosome chr8 scaffold_115, whole genome shotgun sequence - Vit
1_0823	10.043	SNP	Cluster: Chloroplast methionine sulfoxide reductase B2 precursor; n=1; Nicotiana tabacum|Rep: Chloroplast methionine sulfoxide reductase B2 precursor - Nicotian		1_0906	16.857	SNP			clm0549	21.161	gSSR	putative ABC transporter protein [Arabidopsis thaliana]		clm0085	17.714	gSSR	r2r3-myb transcription factor, putative		1_0356	13.961	SNP	Cluster: AtSUG1 protein; n=3; Magnoliophyta|Rep: AtSUG1 protein - Arabidopsis thaliana (Mouse-ear cress)		VM68	22.583	gSSR
1_1082	10.043	SNP	Cluster: Putative uncharacterized protein; n=1; Populus trichocarpa|Rep: Putative uncharacterized protein - Populus trichocarpa (Western balsam poplar) (Populus		1_0912	16.857	SNP	Cluster: Putative uncharacterized protein; n=2; Populus trichocarpa|Rep: Putative uncharacterized protein - Populus trichocarpa (Western balsam poplar) (Populus		clm0414	22.917	gSSR	ABC-type transport-like protein [Arabidopsis thaliana]		1_0221	18.185	SNP	Cluster: Lipoxygenase; n=1; Vigna unguiculata|Rep: Lipoxygenase - Vigna unguiculata (Cowpea)		1_1409	13.961	SNP	Cluster: Vacuolar ATP synthase catalytic subunit A; n=25; Magnoliophyta|Rep: Vacuolar ATP synthase catalytic subunit A - Arabidopsis thaliana (Mouse-ear cress)		clm0200	24.806	gSSR
1_0066	10.249	SNP	Cluster: Thioredoxin h; n=1; Hevea brasiliensis|Rep: Thioredoxin h - Hevea brasiliensis (Para rubber tree)		1_1472	17.132	SNP			clm0172	25.192	gSSR			1_0634	18.664	SNP			clm1302	14.62	gSSR			clm1229	25.058	gSSR	Ribonuclease D [Medicago truncatula]
1_1515	10.653	SNP	Cluster: Chromosome chr19 scaffold_4, whole genome shotgun sequence; n=1; Vitis vinifera|Rep: Chromosome chr19 scaffold_4, whole genome shotgun sequence - Vitis		1_0755	17.831	SNP	Cluster: Chromosome chr4 scaffold_39, whole genome shotgun sequence; n=1; Vitis vinifera|Rep: Chromosome chr4 scaffold_39, whole genome shotgun sequence - Vitis		clm1046	30.54	gSSR			clm0049	19.368	gSSR	TPR-containing protein kinase [Glycine max]		clm0345	15.802	gSSR	lipoxygenase		clm1206	25.603	gSSR	Protein kinase [Medicago truncatula]
1_0369	17.721	SNP	Cluster: Plastid serine hydroxymethyltransferase; n=2; core eudicotyledons|Rep: Plastid serine hydroxymethyltransferase - Populus tremuloides (Quaking aspen)		clm0327	19.72	gSSR			clm0160	32.447	gSSR			clm0676	19.59	eSSR	Cluster: Chromosome chr6 scaffold_3, whole genome shotgun sequence; n=1; Vitis vinifera|Rep: Chromosome chr6 scaffold_3, whole genome shotgun sequence - Vitis v		1_1509	19.259	SNP			clm1092	25.784	gSSR
clm0764	20.099	eSSR	Cluster: Rab2-like protein; n=8; core eudicotyledons|Rep: Rab2-like protein - Arabidopsis thaliana (Mouse-ear cress)		clm0201	20.782	gSSR			1_0141 *	34.196	SNP	Cluster: Glyceraldehyde-3-dehydrogenase C subunit; n=5; core eudicotyledons|Rep: Glyceraldehyde-3-dehydrogenase C subunit - Glycine max (Soybean)		clm0889	20.65	eSSR	Cluster: Chromosome chr6 scaffold_3, whole genome shotgun sequence; n=2; Vitis vinifera|Rep: Chromosome chr6 scaffold_3, whole genome shotgun sequence - Vitis v		clm0126.1	20.883	gSSR			1_0043	27.039	SNP	Cluster: Putative uncharacterized protein; n=6; Populus|Rep: Putative uncharacterized protein - Populus trichocarpa (Western balsam poplar) (Populus balsamifera
clm0905	21.252	eSSR	Cluster: ACC oxidase; n=6; Vigna radiata|Rep: ACC oxidase - Vigna radiata		clm0445	22.496	gSSR	unknown [Arabidopsis thaliana]		1_0410 *	34.196	SNP	Cluster: Aspartyl aminopeptidase, putative, expressed; n=3; Oryza sativa|Rep: Aspartyl aminopeptidase, putative, expressed - Oryza sativa subsp. japonica (Rice)		1_0338	23.88	SNP	Cluster: Histone H2B.6; n=15; Spermatophyta|Rep: Histone H2B.6 - Arabidopsis thaliana (Mouse-ear cress)		1_1225	22.828	SNP	Cluster: Chromosome chr9 scaffold_7, whole genome shotgun sequence; n=2; Vitis vinifera|Rep: Chromosome chr9 scaffold_7, whole genome shotgun sequence - Vitis v		1_0096	27.039	SNP	Cluster: Elongation factor 1-alpha; n=111; Streptophyta|Rep: Elongation factor 1-alpha - Arabidopsis thaliana (Mouse-ear cress)
clm0767	22.546	eSSR	Cluster: Rab2-like protein; n=8; core eudicotyledons|Rep: Rab2-like protein - Arabidopsis thaliana (Mouse-ear cress)		clm0664	30.417	eSSR			clm0130	35.713	gSSR			1_0001	25.725	SNP	Cluster: Cytosolic ascorbate peroxidase 1; n=7; Papilionoideae|Rep: Cytosolic ascorbate peroxidase 1 - Glycine max (Soybean)		1_0111	24.866	SNP	Cluster: 40S ribosomal protein SA; n=1; Glycine max|Rep: 40S ribosomal protein SA - Glycine max (Soybean)		1_0110	27.039	SNP	Cluster: 60S ribosomal protein L36; n=4; core eudicotyledons|Rep: 60S ribosomal protein L36 - Vitis vinifera (Grape)
1_0897	24.699	SNP	Cluster: Sodium/hydrogen exchanger; n=1; Populus tomentosa|Rep: Sodium/hydrogen exchanger - Populus tomentosa (Chinese white poplar)		clm0353	32.065	gSSR	enhancer of zeste-like protein 2 [Zea mays]		clm1309	36.616	gSSR			clm0609	27.077	eSSR	Cluster: Histone H2B.4; n=4; Arabidopsis thaliana|Rep: Histone H2B.4 - Arabidopsis thaliana (Mouse-ear cress)		1_0109	25.212	SNP	Cluster: Ethylene responsive protein; n=1; Glycine max|Rep: Ethylene responsive protein - Glycine max (Soybean)		1_0550	27.039	SNP	Cluster: Ribulose bisphosphate carboxylase precursor; n=3; Phaseolus vulgaris|Rep: Ribulose bisphosphate carboxylase precursor - Phaseolus vulgaris (Kidney bean
1_1363	24.699	SNP	Cluster: Putative uncharacterized protein; n=1; Populus trichocarpa|Rep: Putative uncharacterized protein - Populus trichocarpa (Western balsam poplar) (Populus		1_0883	34.426	SNP	Cluster: Uncharacterized protein At3g50845.1; n=1; Arabidopsis thaliana|Rep: Uncharacterized protein At3g50845.1 - Arabidopsis thaliana (Mouse-ear cress)		clm0094	38.583	gSSR	PREDICTED: hypothetical protein [Vitis vi		1_0025	29.947	SNP	Cluster: T23G18.6; n=4; Arabidopsis thaliana|Rep: T23G18.6 - Arabidopsis thaliana (Mouse-ear cress)		clm0589	26.749	gSSR	beta-amyrin synthase [Glycine max]		1_0563	27.039	SNP	Cluster: Delta(7)-sterol-C5(6)-desaturase (EC 1.14.21.6) (Delta-7-C-5 sterol desaturase) (Delta(7)-sterol-C5-desaturase); n=1; Nicotiana tabacum|Rep: Delta(7)-s
clm0792	25.752	eSSR	Cluster: Ent-kaurenoic acid oxidase; n=1; Pisum sativum|Rep: Ent-kaurenoic acid oxidase - Pisum sativum (Garden pea)		VM31	37.603	gSSR			1_0649 *	40.917	SNP	Cluster: Chromosome chr8 scaffold_88, whole genome shotgun sequence; n=1; Vitis vinifera|Rep: Chromosome chr8 scaffold_88, whole genome shotgun sequence - Vitis		clm0904	32.615	eSSR			clm1145	30.533	gSSR	hypothetical protein [Arabidopsis thaliana]		1_0818	27.039	SNP	Cluster: Glycerol-3-phosphate dehydrogenase [NAD+]; n=1; Cuphea lanceolata|Rep: Glycerol-3-phosphate dehydrogenase [NAD+] - Cuphea lanceolata
1_0704	26.991	SNP			1_0824	43.714	SNP	Cluster: Chromosome chr19 scaffold_126, whole genome shotgun sequence; n=1; Vitis vinifera|Rep: Chromosome chr19 scaffold_126, whole genome shotgun sequence - V		1_0797 *	40.917	SNP	Cluster: Chromosome chr13 scaffold_48, whole genome shotgun sequence; n=1; Vitis vinifera|Rep: Chromosome chr13 scaffold_48, whole genome shotgun sequence - Vit		clm0305	34.834	gSSR	predicted protein [Populus trichocarpa] >...		1_0981	32.216	SNP			1_1214	27.039	SNP	Cluster: Putative uncharacterized protein; n=3; Poaceae|Rep: Putative uncharacterized protein - Oryza sativa subsp. indica (Rice)
clm0554	28.259	gSSR	unnamed protein product [Arabidopsis thaliana]		clm1085	49.884	gSSR			1_0255 *	41.348	SNP	Cluster: Putative uncharacterized protein; n=1; Vitis vinifera|Rep: Putative uncharacterized protein - Vitis vinifera (Grape)		1_0179	35.068	SNP			1_1049	32.287	SNP	Cluster: Chromosome chr15 scaffold_40, whole genome shotgun sequence; n=1; Vitis vinifera|Rep: Chromosome chr15 scaffold_40, whole genome shotgun sequence - Vit		1_1388	27.039	SNP	Cluster: Chromosome chr14 scaffold_21, whole genome shotgun sequence; n=1; Vitis vinifera|Rep: Chromosome chr14 scaffold_21, whole genome shotgun sequence - Vit
1_0124	29.443	SNP	Cluster: ATP citrate lyase, putative; 3734-7120; n=8; Magnoliophyta|Rep: ATP citrate lyase, putative; 3734-7120 - Arabidopsis thaliana (Mouse-ear cress)		1_0039	50.969	SNP	Cluster: Uncharacterized protein At4g05320.3; n=5; Eukaryota|Rep: Uncharacterized protein At4g05320.3 - Arabidopsis thaliana (Mouse-ear cress)		1_0643*	42.136	SNP	Cluster: Putative uncharacterized protein; n=1; Populus trichocarpa|Rep: Putative uncharacterized protein - Populus trichocarpa (Western balsam poplar) (Populus		1_1408	39.341	SNP	Cluster: Chromosome undetermined scaffold_434, whole genome shotgun sequence; n=2; Vitis vinifera|Rep: Chromosome undetermined scaffold_434, whole genome shotgu		clm1245	33.576	eSSR	Cluster: Phantastica transcription factor b; n=2; Glycine max|Rep: Phantastica transcription factor b - Glycine max (Soybean)		1_1417	27.039	SNP	Cluster: Chromosome chr17 scaffold_16, whole genome shotgun sequence; n=2; Vitis vinifera|Rep: Chromosome chr17 scaffold_16, whole genome shotgun sequence - Vit
1_0760	29.443	SNP	Cluster: Putative uncharacterized protein; n=1; Arabidopsis thaliana|Rep: Putative uncharacterized protein - Arabidopsis thaliana (Mouse-ear cress)		1_0248	50.969	SNP	Cluster: Pectin methylesterase precursor; n=1; Sesbania rostrata|Rep: Pectin methylesterase precursor - Sesbania rostrata		clm0066	43.904	gSSR	PREDICTED: hypothetical protein [Vitis vi...		1_0421	40.96	SNP			clm0073	34.175	gSSR	unknown [Glycine max]		clm1135	28.209	gSSR
1_1080	29.443	SNP	Cluster: Phytochrome b; n=1; Lotus japonicus|Rep: Phytochrome b - Lotus japonicus		1_0016	52.786	SNP			clm0965	44.212	eSSR	Cluster: Chromosome chr13 scaffold_48, whole genome shotgun sequence; n=2; Vitis vinifera|Rep: Chromosome chr13 scaffold_48, whole genome shotgun sequence - Vit		clm0156	44.5	gSSR			clm1113	37.736	gSSR			clm0128	28.558	gSSR
1_1244	29.443	SNP			clm0858.2	56.286	eSSR	Cluster: Beta-amylase 1; n=1; Nicotiana langsdorffii x Nicotiana sanderae|Rep: Beta-amylase 1 - Nicotiana langsdorffii x Nicotiana sanderae (Ornamental tobacco)		clm0874	49.189	eSSR	Cluster: Chromosome chr18 scaffold_1, whole genome shotgun sequence; n=1; Vitis vinifera|Rep: Chromosome chr18 scaffold_1, whole genome shotgun sequence - Vitis		clm1039	46.373	gSSR			1_0140	41.221	SNP	Cluster: Heat shock protein Hsp70; n=1; Medicago truncatula|Rep: Heat shock protein Hsp70 - Medicago truncatula (Barrel medic)		clm0114	29.285	gSSR
1_1346	29.747	SNP	Cluster: Putative uncharacterized protein AT4g01000; n=1; Arabidopsis thaliana|Rep: Putative uncharacterized protein AT4g01000 - Arabidopsis thaliana (Mouse-ear		clm1068	61.79	gSSR			clm0896	51.386	eSSR	Cluster: F8K7.23; n=1; Arabidopsis thaliana|Rep: F8K7.23 - Arabidopsis thaliana (Mouse-ear cress)		1_0257	49.731	SNP	Cluster: Ripening related protein; n=1; Glycine max|Rep: Ripening related protein - Glycine max (Soybean)		1_0759	41.58	SNP	Cluster: YABBY-like transcription factor GRAMINIFOLIA; n=2; lamiids|Rep: YABBY-like transcription factor GRAMINIFOLIA - Antirrhinum majus (Garden snapdragon)		1_1103	29.939	SNP	Cluster: Chromosome undetermined scaffold_457, whole genome shotgun sequence; n=5; Vitis vinifera|Rep: Chromosome undetermined scaffold_457, whole genome shotgu
VM22	30.258	gSSR								clm0340	61.44	gSSR	putative signal peptidase [Arabidopsis thaliana]		clm1119	50.668	gSSR			clm1238	44.017	eSSR	Cluster: Phantastica transcription factor b; n=2; Glycine max|Rep: Phantastica transcription factor b - Glycine max (Soybean)		clm0007	30.294	gSSR	Ribonuclease T2; Thioredoxin domain 2; Thiored
clm0438	30.691	gSSR	myb-related transcription factor [Arabidopsis thaliana]							clm0076	63.897	gSSR	unknown [Glycine max]		clm1320	52.247	gSSR			clm1049	45.392	gSSR			clm0656	33.611	eSSR
clm0028	31.416	gSSR	phytochrome B-3 [Glycine max]							clm0245	65.677	gSSR	Kinesin heavy chain, putative [Ricinus co...		clm0260	54.486	gSSR	unknown [Medicago truncatula]		clm1059	46.133	gSSR			1_0274	35.072	SNP	Cluster: Small nuclear ribonucleoprotein-like; n=2; Oryza sativa|Rep: Small nuclear ribonucleoprotein-like - Oryza sativa subsp. japonica (Rice)
1_1298	33.156	SNP	Cluster: Chromosome chr6 scaffold_3, whole genome shotgun sequence; n=2; core eudicotyledons|Rep: Chromosome chr6 scaffold_3, whole genome shotgun sequence - Vi							clm0936	68.206	eSSR	Cluster: Chromosome chr18 scaffold_1, whole genome shotgun sequence; n=1; Vitis vinifera|Rep: Chromosome chr18 scaffold_1, whole genome shotgun sequence - Vitis							clm0371	46.647	gSSR	mitochondrial processing peptidase beta subunit [Cucumis melo]		clm0850	38.594	eSSR	Cluster: Beta-carotene hydroxylase; n=1; Glycine max|Rep: Beta-carotene hydroxylase - Glycine max (Soybean)
1_0015	33.625	SNP	Cluster: Acyl carrier protein; n=2; Fragaria|Rep: Acyl carrier protein - Fragaria vesca (Woodland strawberry)							clm0081	71.612	gSSR	unnamed protein product [Vitis vinifera]							VM26	47.28	gSSR			clm1114	40.474	gSSR
clm0634	35.356	eSSR																		1_0060	48.291	SNP	Cluster: Ribosomal protein S8; n=2; core eudicotyledons|Rep: Ribosomal protein S8 - Solanum tuberosum (Potato)		1_0322	42.273	SNP	Cluster: 50S ribosomal protein L6, chloroplast precursor; n=1; Arabidopsis thaliana|Rep: 50S ribosomal protein L6, chloroplast precursor - Arabidopsis thaliana
clm0573	37.037	gSSR	ESTs gb|R65549 and gb|AA651123 come from this gene. [Arabidopsis thaliana]																	1_0960	48.291	SNP	Cluster: Chromosome undetermined scaffold_130, whole genome shotgun sequence; n=1; Vitis vinifera|Rep: Chromosome undetermined scaffold_130, whole genome shotgu		VM8	43.285	gSSR
1_1042	39.031	SNP	Cluster: Chromosome undetermined scaffold_89, whole genome shotgun sequence; n=1; Vitis vinifera|Rep: Chromosome undetermined scaffold_89, whole genome shotgun																	1_1281	48.291	SNP	Cluster: Chromosome undetermined scaffold_2180, whole genome shotgun sequence; n=2; Vitis vinifera|Rep: Chromosome undetermined scaffold_2180, whole genome shot		1_0069	48.232	SNP	Cluster: Putative uncharacterized protein; n=1; Vitis vinifera|Rep: Putative uncharacterized protein - Vitis vinifera (Grape)
clm0899	42.028	eSSR	Cluster: Chromosome chr6 scaffold_3, whole genome shotgun sequence; n=1; Vitis vinifera|Rep: Chromosome chr6 scaffold_3, whole genome shotgun sequence - Vitis v																	clm0546	48.837	gSSR	Resistance protein [Glycine max]
1_0010	48.529	SNP	Cluster: Putative uncharacterized protein; n=1; Populus trichocarpa x Populus deltoides|Rep: Putative uncharacterized protein - Populus jackii (Balm of Gilead)																	clm0265	50.133	gSSR	unknown [Glycine max]
clm0183	54.366	gSSR																		clm0021	50.794	gSSR	TIR [Medicago truncatula]
1_0514	57.656	SNP	Cluster: Similarity; n=1; Yarrowia lipolytica|Rep: Similarity - Yarrowia lipolytica (Candida lipolytica)																	clm0287	51.206	gSSR	predicted protein [Populus trichocarpa] >...
1_0542	58.111	SNP	Cluster: Chromosome chr19 scaffold_66, whole genome shotgun sequence; n=2; Vitis vinifera|Rep: Chromosome chr19 scaffold_66, whole genome shotgun sequence - Vit																	clm0398	57.199	gSSR	unknown [Arabidopsis thaliana]
1_0933	62.536	SNP	Cluster: Putative uncharacterized protein; n=1; Vitis vinifera|Rep: Putative uncharacterized protein - Vitis vinifera (Grape)
1_0426	63.399	SNP	Cluster: Chromosome chr19 scaffold_4, whole genome shotgun sequence; n=2; core eudicotyledons|Rep: Chromosome chr19 scaffold_4, whole genome shotgun sequence -
1_1273	63.904	SNP	Cluster: Putative plastid glucose 6 phosphate/phosphate translocator; n=1; Glycine max|Rep: Putative plastid glucose 6 phosphate/phosphate translocator - Glycin
clm1230	66.178	gSSR	acyl-peptide hydrolase-like [Arabidopsis thaliana]
1_0171	68.325	SNP	Cluster: Oxygen-evolving enhancer protein 2, chloroplast precursor; n=1; Pisum sativum|Rep: Oxygen-evolving enhancer protein 2, chloroplast precursor - Pisum sa
1_1007	70.407	SNP	Cluster: Chromosome chr12 scaffold_18, whole genome shotgun sequence; n=1; Vitis vinifera|Rep: Chromosome chr12 scaffold_18, whole genome shotgun sequence - Vit
clm0103	73.682	gSSR
