# Supplementary material for: A SNP and SSR Based Genetic Map of Asparagus Bean (Vigna. unguiculata ssp. sesquipedialis) and Comparison with the Broader Species
Source: PLoS One. 2011 Jan 6;6(1):e15952. doi: 10.1371/journal.pone.0015952 (PMC3017092; doi:10.1371/journal.pone.0015952)
Supplement: Table S3 — Synteny of mapped loci to the L. japonica pseudochromosomes. (XLS) [file pone.0015952.s003.xls]

## Sheet: mapped SNP-Lotus synteny
Table S3. Syteny of mapped loci to the L. japonica pseudochromosomes
Loci	LG in ZZ map	Corresponding L. japonica chromosomes	Position hit in L.japonica chromosomes	Score and e-value
1_0001	9	3	75792196	143 5e-32		"N" = no hit
1_0010	6	6	19919244	1201 0.0
1_0015	6	N	/	/
1_0016	7	6	40542445	224 7e-57
1_0022	8	4	32435314	325 4e-87
1_0023	7	N	/	/
1_0024	6	N	/	/
1_0025	9	3	74822876	194 2e-47
1_0037	5	1	66269875	301 6e-80
1_0039	7	N	/	/
1_0043	11	N	/	/
1_0049	5	1	27605291	256 5e-66
1_0055	1	3	30629538	145 1e-32
1_0060	10	N	/	/
1_0061	2	1	36668991	226 2e-57
1_0066	6	N	/	/
1_0067	3	1	42894519	276 3e-72
1_0069	11	N	/	/
1_0079	3	1	30439457	182 4e-44
1_0096	11	5	41467552	1481 0.0
1_0105	3	4	45912116	563 e-158
1_0109	10	N	/	/
1_0110	11	2	6833013	194 7e-48
1_0111	10	3	61607544	238 1e-60
1_0124	6	6	55900413	402 e-110
1_0125	11	N	/	/
1_0130	1	N	/	/
1_0140	10	N	9844805	105 7e-21
1_0141	8	N	/	/
1_0143	3	4	1900043	121 1e-25
1_0171	6	2	74784501	291 8e-77
1_0176	3	6	59267706	190 1e-46
1_0179	9	N	14334505	167 5e-39
1_0215	2	3	30629343	184 1e-44
1_0217	3	2	49297968	153 4e-35
1_0221	9	N	/	/
1_0223	3	4	32884939	170 2e-40
1_0236	3	N	/	/
1_0237	2	5	55843124	135 7e-30
1_0238	1	1	34196007	500 e-139
1_0246	9	N	/	/
1_0247	3	N	10722485	228 7e-58
1_0248	7	N	/	/
1_0251	5	N	/	/
1_0255	8	2	640657	505 e-141
1_0257	9	N	/	/
1_0274	11	1	58051591	157 2e-36
1_0284	2	N	/	/
1_0296	3	N	/	/
1_0297	2	5	62359176	196 5e-48
1_0307	6	N	/	/
1_0308	1	1	82670282	125 7e-27
1_0317	2	5	55979832	256 6e-66
1_0322	11	N	/	/
1_0323	6	2	65943076	652 0.0
1_0331	3	5	62783164	178 5e-43
1_0338	9	3	76860421	398 e-109
1_0356	10	3	46917847	276 6e-72
1_0357	1	N	/	/
1_0362	5	N	/	/
1_0365	1	1	31703905	226 2e-57
1_0369	6	N	/	/
1_0380	3	2	50736536	220 2e-55
1_0382	4	4	60910308	155 2e-35
1_0384	7	3	81662678	182 3e-44
1_0405	2	N	/	/
1_0410	8	N	/	/
1_0421	9	3	68604946	444 e-122
1_0426	6	6	26050363	289 2e-76
1_0435	1	N	/	/
1_0436	3	4	2219396	1580 0.0
1_0459	3	N	/	/
1_0465	3	N	/	/
1_0482	2	N	/	/
1_0489	2	N	/	/
1_0499	2	2	49056416	109 4e-22
1_0502	4	1	63323967	121 8e-26
1_0504	4	1	64734264	196 4e-48
1_0509	3	N	/	/
1_0514	6	N	/	/
1_0540	1	N	/	/
1_0542	6	N	/	/
1_0545	3	N	/	/
1_0550	11	1	49608506	145 7e-33
1_0551	2	5	55129898	472 e-131
1_0563	11	N	/	/
1_0569	3	N	/	/
1_0572	4	N	/	/
1_0585	2	5	40758269	315 3e-84
1_0589	2	6	986930	165 8e-39
1_0591	3	4	63619645	335 1e-89
1_0595	2	5	23758180	230 3e-58
1_0625	1	N	/	/
1_0626	3	4	47039795	264 3e-68
1_0633	2	N	/	/
1_0634	9	N	/	/
1_0643	8	N	/	/
1_0645	1	1	34139631	387 e-105
1_0649	8	1	9114298	289 2e-76
1_0672	4	N	/	/
1_0691	6	6	72876676	315 5e-84
1_0704	6	N	/	/
1_0709	2	5	56859410	272 1e-70
1_0728	9	3	83622414	184 7e-45
1_0749	1	N	35965018	339 5e-91
1_0755	7	2	47051336	577 e-162
1_0759	10	N	/	/
1_0760	6	1	86653603	113 3e-23
1_0772	3	N	12412560	222 1e-55
1_0797	8	N	/	/
1_0818	11	1	59728044	119 8e-25
1_0820	3	N	11050022	167 2e-39
1_0823	6	N	/	/
1_0824	7	N	/	/
1_0834	2	N	/	/
1_0839	5	N	/	/
1_0844	2	N	/	/
1_0849	2	5	62329539	155 8e-36
1_0857	9	N	/	/
1_0877	5	N	36411082	755 0.0
1_0878	3	4	42177108	577 e-163
1_0883	7	2	53480726	155 9e-36
1_0890	4	N	/	/
1_0897	6	6	56321615	123 4e-26
1_0900	3	N	/	/
1_0906	7	2	47013748	436 e-120
1_0912	7	2	47006397	202 6e-50
1_0933	6	N	/	/
1_0938	3	2	44936325	242 9e-62
1_0945	5	2	69472904	410 e-112
1_0960	10	3	15496677	125 1e-26
1_0971	3	4	8642030	525 e-147
1_0981	10	1	38276857	329 5e-88
1_0990	3	2	79858707	107 4e-21
1_1006	2	5	62428531	345 4e-93
1_1007	6	N	/	/
1_1034	4	N	/	/
1_1042	6	N	/	/
1_1047	3	3	46765303	622 e-176
1_1049	10	3	56698177	248 1e-63
1_1059	2	N	/	/
1_1072	3	4	56293610	190 2e-46
1_1075	3	N	/	/
1_1080	6	N	/	/
1_1082	6	N	/	/
1_1088	1	N	/	/
1_1097	6	N	/	/
1_1103	11	N	21485632	394 e-107
1_1105	2	5	62492188	206 3e-51
1_1109	3	N	/	/
1_1111	1	1	42791883	291 6e-77
1_1116	3	N	/	/
1_1129	2	N	10033930	240 2e-61
1_1130	5	2	49976442	151 2e-34
1_1144	3	4	1849632	468 e-130
1_1151	1	N	/	/
1_1157	2	5	24003316	228 1e-57
1_1158	2	N	/	/
1_1162	3	4	22216457	281 9e-74
1_1177	1	N	/	/
1_1193	1	1	55263605	204 8e-51
1_1214	11	N	/	/
1_1225	10	N	/	/
1_1235	2	N	/	/
1_1244	6	6	55925949	123 3e-26
1_1258	2	N	/	/
1_1273	6	N	37271046	285 8e-75
1_1281	10	1	57345263	226 6e-57
1_1287	3	N	3430318	109 5e-22
1_1298	6	3	50839382	151 2e-34
1_1300	3	4	9615164	357 2e-96
1_1302	7	2	35557525	170 2e-4
1_1344	1	1	40263409	379 e-103
1_1346	6	N	/	/
1_1352	2	5	50520563	165 1e-38
1_1357	1	N	29274674	329 5e-88
1_1363	6	6	56349204	767 0.0
1_1375	3	4	47179069	244 6e-63
1_1376	1	N	35968179	232 6e-59
1_1388	11	N	7851181	381 e-104
1_1408	9	3	69143188	174 1e-41
1_1409	10	3	46871445	176 7e-42
1_1417	11	N	/	/
1_1419	5	N	/	/
1_1449	2	N	/	/
1_1455	3	4	59407428	297 2e-78
1_1472	7	3	89880143	133 2e-29
1_1492	5	N	/	/
1_1509	10	N	/	/
1_1512	3	N	/	/
1_1515	6	N	/	/
CLM0007	11	N	/	/
CLM0008	5	N	/	/
CLM0021	10	N	/	/
CLM0022	3	4	22198627	242 5e-62
CLM0026	9	N	/	/
CLM0028	6	6	55910805	163 3e-38
CLM0030	3	N	/	/
CLM0031	5	N	/	/
CLM0049	9	N	/	/
CLM0050	2	5	62492188	131 1e-28
CLM0053	2	N	/	/
CLM0063	8	N	/	/
CLM0065	1	N	/	/
CLM0066	8	N	/	/
CLM0068	2	N	/	/
CLM0073	10	N	/	/
CLM0076	8	N	31472519	115 8e-24
CLM0081	8	N	/	/
CLM0083	2	N	/	/
CLM0085	9	N	/	/
CLM0088	6	N	/	/
CLM0089	2	4	39092363	165 7e-39
CLM0094	8	1	10702060	174 1e-41
CLM0100	2	N	/	/
CLM0101	8	N	/	/
CLM0103	6	N	/	/
CLM0104	3	N	/	/
CLM0114	11	N	/	/
CLM0117.1	4	N	/	/
CLM0126.1	10	N	/	/
CLM0126.2	3	N	/	/
CLM0128	11	N	/	/
CLM0130	8	N	/	/
CLM0156	9	N	/	/
CLM0158	1	3	88344656	117 2e-24
CLM0160	8	N	/	/
CLM0163	5	N	/	/
CLM0172	8	N	/	/
CLM0183	6	N	/	/
CLM0186	9	N	/	/
CLM0194	2	N	/	/
CLM0200	11	N	/	/
CLM0201	7	N	/	/
CLM0215	3	4	22219385	222 6e-56
CLM0216	1	N	/	/
CLM0218	2	N	/	/
CLM0222	2	N	/	/
CLM0223	10	3	63961718	170 1e-40
CLM0235	2	N	/	/
CLM0244	1	1	43585404	127 2e-27
CLM0245	8	5	3965311	167 2e-39
CLM0251.1	4	N	/	/
CLM0260	9	3	6914513	145 8e-33
CLM0265	10	N	/	/
CLM0269	3	6	55780333	238 6e-61
CLM0279	3	N	/	/
CLM0287	10	N	/	/
CLM0291	3	N	/	/
CLM0298	3	N	/	/
CLM0303	6	N	/	/
CLM0305	9	N	/	/
CLM0311	4	N	/	/
CLM0313	1	N	/	/
CLM0327	7	2	47028446	230 2e-58
CLM0332	1	1	41236600	113 2e-23
CLM0340	8	N	/	/
CLM0345	10	3	63098165	2e-45
CLM0347	2	N	/	/
CLM0348	8	N	/	/
CLM0350	2	N	/	/
CLM0353	7	N	/	/
CLM0356	3	N	/	/
CLM0364	5	N	/	/
CLM0371	10	N	/	/
CLM0389	3	N	/	/
CLM0398	10	N	/	/
CLM0400	8	6	45599906	240 1e-61
CLM0413	4	1	64149903	170 1e-40
CLM0414	8	N	/	/
CLM0417	10	N	/	/
CLM0423	3	N	/	/
CLM0426	1	N	/	/
CLM0430	11	N	/	/
CLM0438	6	N	/	/
CLM0443	3	2	49963215	182 3e-44
CLM0445	7	2	44910009	141 1e-41
CLM0447	7	N	/	/
CLM0451	10	N	/	/
CLM0540	4	N	/	/
CLM0546	10	N	/	/
CLM0547	7	N	/	/
CLM0549	8	N	19271089	196 2e-48
CLM0554	6	N	/	/
CLM0556	10	N	/	/
CLM0569	2	5	56659712	157 2e-36
CLM0571	3	N	/	/
CLM0573	6	1	81366929	119 4e-25
CLM0579	3	N	/	/
CLM0589	10	N	/	/
CLM0595	3	N	/	/
CLM0609	9	3	76860588	202 2e-50
CLM0614	3	3	74382167	363 3e-98
CLM0634	6	N	/	/
CLM0636	8	N	/	/
CLM0656	11	N	/	/
CLM0664	7	N	/	/
CLM0672	1	1	34143444	200 2e-49
CLM0676	9	3	78291915	278 1e-72
CLM0685	11	N	/	/
CLM0721	3	N	/	/
CLM0764	6	6	54906408	293 2e-77
CLM0767	6	6	54906408	301 8e-80
CLM0775	3	1	9852673	165 2e-38
CLM0792	6	N	/	/
CLM0850	11	N	/	/
CLM0858.1	11	N	/	/
CLM0858.2	7	N	/	/
CLM0871	2	N	/	/
CLM0874	8	N	/	/
CLM0889	9	N	/	/
CLM0895	2	2	21946978	327 7e-88
CLM0896	8	N	12129680	307 1e-81
CLM0898	10	3	63956704	117 2e-24
CLM0899	6	N	/	/
CLM0902	11	4	68155830	176 4e-42
CLM0904	9	N	/	/
CLM0905	6	4	2299137	291 9e-77
CLM0908	11	N	/	/
CLM0936	8	1	17951551	121 3e-25
CLM0938	3	2	58961029	121 2e-25
CLM0965	8	1	8832832	444 e-123
CLM1000	5	N	/	/
CLM1012	8	N	/	/
CLM1023	2	N	/	/
CLM1039	9	N	/	/
CLM1046	8	N	/	/
CLM1049	10	N	/	/
CLM1055	4	1	64836553	170 9e-41
CLM1059	10	N	/	/
CLM1063	9	N	/	/
CLM1068	7	N	/	/
CLM1085	7	N	/	/
CLM1086	7	N	/	/
CLM1089	9	N	/	/
CLM1092	11	N	/	/
CLM1103	5	N	/	/
CLM1113	10	N	/	/
CLM1114	11	N	/	/
CLM1119	9	N	/	/
CLM1127	1	N	/	/
CLM1135	11	N	/	/
CLM1145	10	3	56903992	165 7e-39
CLM1150	4	1	66029491	159 4e-37
CLM1173	10	N	/	/
CLM1178	11	N	/	/
CLM1182	3	N	/	/
CLM1190	3	N	/	/
CLM1192	10	N	/	/
CLM1196	1	N	/	/
CLM1203	7	2	81008927	448 1e-124
CLM1206	11	1	65858387	111 8e-23
CLM1219	2	N	/	/
CLM1222	2	5	62588304	210 1e-52
CLM1225	1	1	41151659	143 2e-32
CLM1228	4	N	14423750	161 9e-38
CLM1229	11	N	/	/
CLM1230	6	N	/	/
CLM1237	1	3	28961548	176 2e-42
CLM1238	10	3	36760761	375 e-101
CLM1245	10	3	36760859	260 2e-67
CLM1296	3	1	12033871	212 3e-53
CLM1302	10	N	/	/
CLM1304	1	1	40339590	153 2e-35
CLM1309	8	N	/	/
CLM1320	9	N	/	/
CLM1321	2	N	/	/
VM10	3	N	/	/
VM22	6	N	/	/
VM26	10	N	/	/
VM31	7	N	/	/
VM34	3	N	/	/
VM35	3	/	/	/
VM68	11	N	/	/
VM8	11	N	/	/

## Sheet: mapped SSR source seq
LG2
clm0642 0.000			962_283_14615799_16654_46944_028.ab1
CATTTTCACATTAATTCCACATTTAACACCAACCATTTACATAGGCACAGACTCAAACACTCTTCGCTCGCTCCTCTCTC
TCTCTCTCTCTCTCTCTCTCTGCGAGAGTAACAATGGCAGCGACACTCTCTCACCTTGCTCCTTTTCTGGTTTTTCATTT
TCTTCTTCTCACGGTTCAAGGTTCCAATAACCCAGATTTCGACGCTCTCGTGGCCTTCAAAACCGCTTCAGACACTTCCC
AGAAGCTCACAACATGGAACACCAGCAGCACCAGCCCCTGTTCCTGGAGCGGCGTGTCGTGCATTGGCGACCGTGTCTCG
CGACTCGTTCTCGAAAACCTCGACCTCCAAGGCTCCATTCATCCCTTGACCTCACTAACTCAGCTCCGAGTTCTCAGTCT
CAAAGGAAACCGTTTCTCCGGTCCCGTTCCCGACCTCTCCAACCTCACTGCACTCAAACTCCTGTTCCTGTCTCGCAACG
CCTTCTCCGGCGAGTTTCCGGGGACCGTCACGTCGCTCTTTCGCCTCTACCGACTCGATCTGTCCAGCAACAACTTCTCC
GGCGAGATTCCGGCGACGGTCTCTCACTTGACCCACCTCCTAACTCTCCGCCTCGACGGGAACAAGTTCTC
clm1258 5.534			>962_354_14644120_16654_47663_047.ab1
CAGGACTGTCTTAAACGATGTATGGATTTGATCAAGAAAGGAGCCTCTGTGTTTTTCTTTCCAGAGGGAACACGCAGTAA
AGATGGAAAACTAGGCACATTCAAGGTGAATTTGTGTAAAAAAATTTGTAATCATTAATCATTGTCATCTTTATAGATAA
TTATGATATAGAAGCAGACACTGAGATCCAAGTTAGATAGGAAAAGATCCACTAATGGATTGAAGTTTGTTGATTATTAG
GAGTGTACGTGATAGAAATATTTGATTTTGTAGAATCATTAAATTAAGGAAAAATGAAAGGTTAGGATGAGGAGTAACTC
GCATAGAGTTACTTTGAAGTAACTTGATCTTACCTCTCTCTCTTTCTATATATATATATATATATATATATATATATATA
TGTATGTATGTATTTATGCACGTAGTATACATATAATAAGTTCAAAAAGATCAAATAACTCAATTCATACCATACAAAAG
GAACACAATTTTAAAAATGAATATTGCTGCTGCTAGGAAAAGGACAGAGGAAGAATAAGTGTAGCAACTTAGTGGCAAAT
AAACAAGATGTTAGGTTATGATGGAAAGATAAGAATAAAATATAATATTTCACTTGTAGCAAGATCTGCTATAATCACTG
TCCTAAAATTTATTAC
clm0129 7.567			tig195
AAATGACATATTTTGCTCAATTGAGAATTTTCTCATTTGAAGTGACAGCGTATTTGATTG
AGCAAAAATAAAACAGAAAATCAACTTTCCTCTTATACATTTAAACTTTTAATTAAGAAT
TTTGCATCTTCAGAAAACGAAACTCAAACATAGAGGTTTGGCGACGTCTTTCCATATTAG
AAAATCAATCTGGTGTAAGATGGATAATATATATATATATATATATATATATATATATAT
ATATATATATATATATCATCTTAAAAATCATTAATAAAAATATAGAATAGCTGATAATGA
TTTATATCTTCTAAATGTTTATTCTCTTCAGAATCAATCACAACATCGATTCCAATATAA
CTTACAACTGATGAACATTTACAAGTAATACAAACCTAGCGACACAGTCGCTTATTTTTT
GAAGGAACAAGTTCTTAACCGTTGACCTAGCTAGGGTAGATTCCCATACTTATCCTTGTA
CTCTTTCCAAAGCTGATCCACCGATTCTCCCAATAGATCAACAAAGAATTGATCATTATA
AGCAGTTCTCATCTTCTGATTCAGTTGTGCCACAAACCCACTTCTCAGACTCTCACAATA
GTCAAGAAAATGAGCAGTAACATCATAACCCTGGTCCCATTTTGTTCCTTTCCCTGCTTT
TCTCCA
clm0135 9.038			458
TTTCCTATAAAGTGCACTGAAGTGATTCTAGCTGACGACAATGAGACTATTCTTGAAATT
CGAGCCGAGTATGACCCTTCAAAGAAGACCAAGCCTAAGGTTTACAAACTTTGCTAATTC
CGTTGATTATAAATAATTGGCAAGATCTGATTGGTGATCTGTGCAATCTTTTTGTTTCTA
GGGGGTTCTCCATTGGGTTTCTCAACCTTCTCCTGGAGTTGATCCACTAAAGGTGGAAAT
CAGGTTGTTTGAGAGGCTATTCCTATCAGAGGTTTGTTATCCTTTACGTCTACGTGGTAT
TATATATATATATGTGTGTGTGTGTGTGTGTGTGTGTGTATGTATATGTATGTATGTATT
CTTGTTTGCTAATAATATTTCCCTCTCTGTTTTTGTTTGAATCACTGGAATAGAATCCCG
CTGAACTTGACAATTGGCTTGGCGATTTAAATCCTAATTCCAAAGTGATAATTCCGGGTG
CTTACGGAGTGTCCTCCCTGCGGAATGCGAAAGTTGGGGACAATTTCCAATTTGAACGAT
TAGGTACTTTACGTTGACTGTTACTTGTTTCTTCGTTCATCTTTGTTTACTTAATATCTA
ATCGTTATATCTGCTCTTCCAGGCTACTTCGTAGTTGACCAGGACTCAACCCCAGAAAAA
CTTGTTTTTAATAGGACTGTCACTTTAAAGGACAGCTAT
1_1235 10.825
1_0237 11.266
1_0709 11.266
1_0317 11.266
clm0423 12.277			962_107_14547330_5489_45609_068.ab1
AAAACTCTTGCTCTTAGATTAATTTGCATGAAATTTTCTGGATGTTGAGTACAATTTTCCAGAATAAGAGATCTTATAAA
ATTTATTCAAGTTTAGTTGAAAGGTTTAAAAATTGGGTGCCCAACCTTTAGTTTTATTTTCTTTATCATATGCAGTGACG
CACAACTACAAGAACGTTCCTCAATATCTATATGGCCTTTCACCTTCACAAATGGACATGTTCATGACAGAAGATGTTAT
ACGCCGGCAAAGTGAAAGAGTCACAGAGGTTCTATATATATATATATATATATATATATATATATATATATATATATATA
TATATATATATTCTTCATCCTGTCTAACTGTCTGTGATGTTATAATAGCAAATATGCTAAACTGTAACCTAATTGTTGAT
TTTCCAAAGCACCCAGATTTTATCATGGCTTATTTGACTGTTCAAAAGTGTTCTTAATTTTAATCATTGTGACAGGAAAG
CATCTCATCTGCCAAGAATTATATAGATAATGGTGGAACATGGAGTCTATCTGGCATGGGAAAAAATGATGCTTCAAGAT
ACAGCATGAGTACTAGAATGTATCAAGGAGGTTGGGGAAGTGAAAAGGCACAAACTGCTCCACCAGATCTACCTTCTTTG
CTTTTAGATG
1_0551 12.724
clm0096 14.895			Contig439
ATTGTTTGAATCATTGTTGATTAGGTAAGAGAAATGTGTTGTGTTTGCAGTAATTGAGAA
TAAAAAGATGGTATTTTTAAATGAGTTGAGAAGTTAGACCCAATAGTTTAAGACTGCATT
GAATGCTTGATGGCGCCACCTTCCGTTTCCCTTTCCTACCTACCCTTCACCAATTTTCCC
TCTTTAAATTTCCCAATTTTTTCATTTCACTTCACTTCAATCCATCAAATTCACTCCCTC
ACTGCTTCCAACGCCGTTACCAATGTCACTCCCTTCCGTAACCGCCCTAGACGTCGACAA
CGTCACATTCCCTCCCACCGTCATCCCTCCCTCCTCCACCGCCGCCTTTTTCCTCGCCGG
CGCCGGCGTCAGGGGCCTCCAGATTCAAGACAATTTCGTTAAATTCACTGCCATTGGGAT
CTACCTCCAACCTAACGCCGTTCCTCTTCTCTCCGTCAAGTGGAACGCCAAATCTGCTCA
CGAATTAACGGAATCCGTTGAATTCTTCAGAGACATCGTTACAGGTAATTAACTAACTAA
CTAACTAACTAACTAACTAACCACTCCTTGTTGATACACACGTGTGGTCATTATGTATTA
TGTAGCATCTGTGGTTGTCTGCTAAGTAATAGTGTTTCGAAAATGTTACTGAAACATGTA
TGATGTAATGGAATCTCTATGTAAGGTTTAGAGACATGTTTTCAACATGTGAATGGGAAG
AAAGAAACTAAAAGGGTGTTTTTTTTTTCACTGTTCAGGGCCGTTTGAGAAATTTATGCA
GGTGACAATGATCTTACCCTTGACGGGGCAGCAATACTCAGAGAAAGTTGCAGAAAATTG
TGTAGCCATTTGGAAGTCTCTTGGGATTTACACTGATGCAGAAGCTGAGGCAATAGACAA
GTTTGTTTCTG
1_0849 15.951
1_0499 15.951
1_1006 15.951
1_1105 15.951
1_0297 15.951
clm1261 16.649			>962_357_14645260_16654_47575_095.ab1
CAATGGTCGCACCAAACCAAGTAAACACCTGACACAAAGTAACATTACCCTTGTCAAAAAAGAGAGAGAGAGAGAGAGAG
AGAGAGAGAGATGTGAACACAACAAAAAACATGATTAATAGAGACGTTACAGCGAACTTGAGCCGGGGAGGGAAATTGAG
CCAGATTTCGGGAGGAAGCTCGGTGCCGAAAATTTCAGCAGTTCCGTTAAGGAGTCGAAGGCGAAGTGGTGCGTCGTTAC
CCACTTCTATTCTGAGTTCGCTTTCTCTCTCCAATTTCACTTGCTTAATGGTGGATGCAGAGCCCGAACCACCCACAGGA
CCTGCACCACCGTAAGCCATTTTCTTTTCGTCTCTGAAACTCCAATTTCACCTTTTCTGCTTCGAATCGAATTGGTATGT
CGTTAGGGTTTGCACATGGAACAGAAAGGGGAAGGGAAAGGGCAAGAAATAAGAGAAACAGAGAGTATACAAGTTACTAG
GAAGAAGATGAAGAGTCTGATCAATTTAGTTGTTTAAATTTTAATTATTAAATTATTACTCTTATTATTACAAATGAAAA
AAGTGTTTTTTTTTATGATATTAAAAGGTAATCAAATTATTAATATTATAATTATAAAGAGAAGAATAATTACTTTAATT
TAAAAAAT
1_0834 16.873
1_0405 16.873
1_0489 17.386
clm0291 17.837			Contig514
TCCATTTTCAGGGGCAATTACCTCTCCAATTCAACATATCTGCCTCTGTAATTTTTATTT
TCCGATTTGCGATTTTTAAAGGCGATGCACCATTCACCAGATCATGCTCATGCTCATGCT
CATGGTCATGGCAGAACGCAGGGCGCGAGTTTTTTTTTTTTTTTTTCTCTCGGGCATTGA
GTTTTGAGTTGTTCGGGCATCGCGTGTGATAAATGGGACTTGTCTGATTTTTGAAAATTC
ATGGTTTTGGTGCCCCGGTTCATTTGTCACTGGTCGTTAATTTTTATGGTGTGATCGAAT
AGCTGGCGATGAGGCACTGTTACTTTTTAACGCTTAAATATCTTAAATTTATTTGTTTAT
TTATTTGTACACCTGTTTTCAGAGTTTCTTGTTTTTCACTTATGACGTCACGTTTGGGAT
ATTTATGGTTCTTGCTGTGACTATATATGCAGGCACATGCGTCTCCTCCTGATTACTTTG
TCCGCCAGGGGAATACAACTTATCAAGACGATCTATTTTTGAGGAAGAGGACAAGGATGC
GTCGGTGGCTTTGTTGCACTTGTCAGGTGGAGGAGTCTTACCCATCGAACGAGAATGAAC
ACCTGAAGAGCCCAAGGAATTATGGAGACAGTGAGTTTATGATGGGTTTATAATTTTTTC
ATATGGTTTGATTACAATCATTGCCTTATTGTGCTTTCTATATATATATATATATATATA
TATATATATATATATATATATATATATATAT
clm0259 20.519			CK151365
CGCGCTGCAGTCGACCTAGTGGATCCAAGAATTCGGCACCAGCAAAGAAATCCCTTTCCT
CCCAAAATGAACCATTCAACCTGAGAAGCCAAAAACCTATCTATTCCAATAAGTTTGGAA
GGTTGCATGAGATCACCCCGGAGAAAAACCCCCAGCTTCGAGACTTGGATGTGTTCCTCA
CTTCTGTGGATATGAAAGAGGGAGGTCTTCTTATGCCCAACTACAATTCAAAGGCCATAG
TGATACTAGTGGTTAATAAAGGAGAAGCAAATATTGAACTTGTTGGGCAAAGAGAACAGC
AACAGCAGCAGCAAGAGGAAAGCTGGGAAGTGCAGAGGTATAGAGCTGAGGTGTCTGAAG
ACGATGTATTTGTTATCCCAGCATCTTATCCAGTTGCCATCACCGCAACCTCCAATCTAA
ATTTCATTGCTTTCGGTATCAATGCTGAGAACAACCAGAGGAACTTCCTTGCAGGTGAGG
AAGACAATGTGATGAGCGAGATACCTACAGAGGTGTTGGATGTTACCTTCCCTGCATCTG
GTGAGAAGGTTGAGAAGTTGATAAACAAGCAGAGTGATTCCCACTTTACTGATGCACAGC
CTGAGCAACAACAGAAAGAGGGAAGAAAGAGTGAATAAGTATGAATGAACTAAATGTATG
TATGGTGTAAGAGCTCAAAGAGAGAGAGAGAGAGAGAGCGTANAAATATGTATCGGACCA
TGTAACAAATAACTGAGCTCCACCTCACTTGTTATATNCATAAACAAATCGAGCATATAA
AGTTGCTTGTGTTTTAT
1_0633 21.626
1_1352 21.626
clm0114 24.015			Contig188
AAAGAAATTGGAAAAATGTCTCTTTTAAATGACCAAACTGAACCAAAGAAAAAATTAATA
AAGAAATTTAGAAAAAAAACAAAAAAAAAAAAAAATGCAAATATGCAACCACAGCAGAAC
AGATAAATTTGTTTCCAAACAAAAGACCGGGCAATTATATACCTTAGAAGGAATGCGGCT
ATTCTCAGTGTATTCTTCACTACGTAGGTTAACAAAATCAATCCACATATCAAACAAACG
CATCCTGGCTGTTTCCAAATGTTTGGACTGGTCAGGATTGCTGCAAAAAGAAAGGATAAT
AATAAATAAAGCTTTACAAAAAAAGGCAACTAAAAGTAAACACCTATACACAGAGAGAGA
GAGAGAGAGAGAGAGAGAGAGAGAGAGAGAGAAGTTGCCAAACTTGCACAAAAAATGTGT
AAAGTTGCTTCCTGACTTGTCCTCCAGTTAATCACATCCATACACAATAAATTAAAAATC
TGAACATTAAACTCAACTTTCTCACTTACAATGTTAGGACTAAATTAATTATGCATACTG
CGAAATAGTTTGGAAGAAAAAAAAATTGAAAAACCGTGCAGTGATTTCCTCGAATTAGAC
CTCAATTATCTAATACAATATATAAACACGTCATTACTTCATTTCAGTTCACAATTCATC
CGTATAATCTTCAGTAACGAGTATTGAACACGCAGTTAGTAGTTAGTATTTGACAATTAC
AACCCTGTTCAGCAACAAGACC
clm0944 25.884			UP12_1375
AACGCAACGCAACGCAACGCGGAACGAGCGAAAGGGAAAGGAATCGATCA
CTCCTTTGACTCAACCTAATCATTCCTTTTCCTCACAATCAATCACACGC
CTTCTTATTCTCTCTCTCTCTCTCTCTCTCTACACTTTCTCTTCTCCGAT
TTTCCATATTTCACTTTCTACCTAAATCAAACAATGTATCCGAAGGTGAA
GGTAAGACACGATGACGACGGTGAACTTGGTCTCAAAGCTTTCCTGTCTC
TGTATTTGCAGCCATCTTCTCCAGTGACAGACAAGAAAGTTGTCTCCATG
CCTTCTGTTGTCAGAGTACCGGAGTGTTATGTTCCGCATGTAGCTATTCC
AAGAGTACCCGTAACTGAAGATTCTGGAGACTTCAGTTTGGCATCTGATT
CTCCAGTAACTACAGGATCTGAGAAGGATGGCAGTACTGATGAAATTAAA
GTAAATATTAGAGCCAGTTCAATTCCTCCCCCTCGTGCTGTCATTTCTAG
TCCTGATAATGACAGTATGATTGGAAATCGAAACAAGACTAGAGATGGAA
GACTTTCTACTTCAAAGAATGGTGCAGTGTTGCAAAATCGACACGCACAT
TGCAAAGTTAGATCGCATGATGTCACTGATTTTCCTCCAGAGACAAGAAA
ACACAGGGAACCTGGGTCTAAAGAAGAAACTGATTCTGTAGGAAAGAAAA
AACCCATAAAGGTAGCATAAAGTTCGAAAAGGTACCCTGGAGATTTTAGT
TTTGGTGAAATCTAGGAGCATGACTAGATACCAGTTTTTTGGCGATAAAA
ATTTAGTGTGATCTTAATCTAGGATTAGGTTTCCTGCCATACAAAAAGAG
AGAATACAATGATGCATGCTTTGGTGTTTCATGTAATATAGCCACTTCTG
CATGCTATACTTGCCTCAAAATTTTGAATGACCATTTCATGCGCACGTGC
AAGATTCTCTAAGGAAGAAGCCAATGCCCGAAGGGTCATCATATATATTG
CAGTTTTCCCCCATTTTTAATCTTTCTTTTTAGCTTGTTTGAGGAAGCAT
ATCATATAGCAGCGATTCATGGTATCTAATGTGTATTAGAAATTAATACC
TTGGAGCAAACATGAATCTTACATTTTTCTACGTATACTGTATGTTTTGT
ATGTAGATTACGTGACGCTTGAGTGGATATAAATTTAATGCGAACTACTC
ATTTTAAAAAAAAAAAAAAAAA
1_0482 26.260
1_1157 28.486
1_0595 28.486
1_1449 36.228
1_0215 36.787
1_1158 37.785
1_1059 41.210
1_0585 46.656
1_0284 48.593
1_0061 49.412
clm0308 49.997			Contig206
GCCTAATTCAATCTTACAAAATAAGTTTGTATGGTAGAGTTCGCATCCATATATATATAT
ATATATATATAAATATGTATATTTATAATTTGATCATATTTTTAGTCCATGCGAGATTTC
TAACCATTTCAGATTCAATAGATGATACAAATTGCTGCCTAGTTGAATCGTACAACAAAA
ATTGTGAACCATAAACATTGAATTAATTTGCAAATACATAGTTTATTAAGCCTTGCCGCC
CTCCCTTGTGCCAGCATAAATACAATAATTTGTGTTTTCTTATGTATATGTCCTATTTGA
CAATACCTGAAGCTGGTTTCATATCTTCCTTTTGTTGTTCTACAGCTCAAAAAACAGTAT
TCCTGTATGGCCCTTCCTGATACTTTCATGTTTTGGAGGTGCATATGTACTTCTTCCTTA
TTTTGTACTTTGGAAACCGCCAGCACCTCCTGTTGAAGAAACTCAGCTTAAAACATGGCC
CTTGAATTTTCTGGAATCAAAAGTAACTGCATTGGTAATGCTCATCTCAACCTGATTCCA
TAGTTAGGTGATTTTGCATGATCATAAGAAAAAACAGCCCATTTGCAATCTCATGTTTAT
CATTGGCGAAACACTTAAAATGCAGTGTAGATTTGAGTTATAAAATGATTAAAAAAAGCC
ATTGCA
clm04202 51.780			962_106_14546720_16654_45615_033.ab1
CTAATTAAAGATGAATTCTCCTACAAAACAAGGAGATTTATTCGAAACATTTAAAAGAAACAAACAAACTAACAATTATT
CTCAAAGATGACTATTTCTATAAGTGAAACAAATAGTGATCAACAAACTGTAAATGCACGAAAAATGAAAAGTCTCCATA
ACCACATGGAGAAATCATGAAGAGAAACAATGTATTTAATGATAATAAAAAGAAAAAAAAAAAAAACAAAACAAAACTCA
CAGCGGAGCCAACGTTTTTGCTCCAGGATCCACCCAAATAAGCGAGATCTCCACTGCAAACGAGTTGAGTGTCATGAAAA
GCAGAACCATTCAACACGCGTACAACATCTCTTCCTCCAACCATATGCTTCCCCGCTAGAATCTTTAGCAAAGTCGTCTT
ACCTGCACATAGGCACTTAACGAACTGAAATTCTTGCACGCATGACATTAACCATAATAATAATAATAACAATAACCATA
ATAATAATAATAATAATAATAATAATAATAATAATAATAATAATAATAATAATAATAATAATAAATAATAATAAATACGA
AGTTAGGTTACCTGATCCATTGGCACCGACAAGTAGGCACCGCGATCCAGGTTC
clm0146 53.355			Contig112
ATTCTCAAAGATGACTATTTCTATAAGTGAAACAAATAGTGATCAACAAACTGTAAATGC
ACGAAAAATGAAAAGTCTCCATAACCACATGGAGAAATCATGAAGAGAAACAATGTATTT
AATGATAATAAAAAGAAAAAAAAAAAAAACAAAACAAAACTCACAGCGGAGCCAACGTTT
TTGCTCCAGGATCCACCCAAATAAGCGAGATCTCCACTGCAAACGAGTTGAGTGTCATGA
AAAGCAGAACCATTCAACACGCGTACAACATCTCTTCCTCCAACCATATGCTTCCCCGCT
AGAATCTTTAGCAAAGTCGTCCTTACCTGCACATAGGCACTTAAACGAACTGAAATTCTT
GCACGCATGACATTAACCATAATAATAATAATAACAATAACCATAATAAATAATAATAAT
AATAATAATAATAATAATAATAATAATAATAATAATAATAATAATAATAATAATAATAAA
TACGAAGTTAGGTTACCTGATCCATTGGCACCGACGAGTAGGCACCGCGATCCAGGTTCG
ATGTTGAGGTTAAAGTCGAGGAAGAGCGGCGGTTGCTGCGTTTCATAGGAAAATTGCATC
CCTCGGACGCGAATTCCAGGGGAATCTTCTGCCGCCATTGTTGTGGATCTATGAGCAAGT
ACCCGGCCATTGAAGAGAGAGCTATTCATATTCTCTTGCGTTAGTTAGCTAGGAAACATA
CACGTAATCAGTGCCTGCGGTTGTTGAACCAACCAAACGTGTGAACAGACCACACCCACG
TCGCCACTTCCACCCACCCCTTTTCGGTGCATAATTAAACATCGATATTTCATCCATTCC
AACAAGTGTCTCTGTTGGTCTAAGTCGGTATCAATCCCTCCCTCACTCGTTCATAATGGA
CAATTGCATTTATATTACACTATATCTATATCTACCATTATTGACCAAGTTACTTAACAA
AATTTCTAATTAAATTTCAAAAAAAGTTTTAATTTACTTTCAAATAAAAGGCTTTGATTT
TTTAATAATAAAATTAATTTAAAAACTATATTTTATTGAAATTATTAAAAATGTTTTGAA
TTTTTTTATTTAAAGCAAAATAACATAAAAAACTTTAAATTAAAATTTACATAAAAAATA
TTTAA
1_0589 63.132
1_0844 63.611
1_1258 68.746
clm0099 74.560			Contig323
TAGGTAACACAATAGACGGAACAAACATCATCAAAATAAGGTCTGATATCATCTTATGAA
GTGAATTTAAACCAAACTTAATCTTAAAACTGACTTGTAAGGTTAAGGTTTGTACTTTTT
TATATATTACAATTTTGTTTTATCCCTAACTAATGCAAGATTTCCAATATATGCAAAGAG
GGAATAAGTTACACAAATCCCATCCCTATTATCATTCTTCAATTTTTTCTTAATCTGGCT
GTTAAAAGTTAATTACTTATCATAACGATTATACTAAAGAAAAAAAAATTAATGATTAAA
AGTTAATTATATATATATATATATATATATTATATTATATACATGTGTGTGTGATAACTG
ATGTAATAATACACATACATACCGTTCTTGGGATAAGAAAACCAGAGAACAGGTTCCAGA
AATTGATGAAGAAGGACATAACAATTGCAGCAATTTGATAGTTTGGCGTCAGAGCTACAG
TCATCATTCCATACAGTGTGAAGTACATAAAGCTCATGAATATGAAGTAGTAGAACCACA
AAAAATTTTCAAAACGTGCTTCAAACCCAATCATCCAGTACAGAATAAATGGAATAGGCT
AGACTTTGAGTTGCAACGTAAATTACTTCAATTGCTACCTGCAACACAGTACTTTTTTTA
ATGAATTGTGCAACTTTGACAATTTACTTAATAGATGCTTTCTTTCTACCTGACCAATTG
CATAAGGCAATTCCGAATACATTCCTGCAGCTCTTTCACGGTATAGAACTGTTCTTTCTA
TTGCAACAACAGGTTGAACACTGTTAGTGT
clm02402 78.973			EI921382
CTTCAATTTAGTGAAAGAGTGTGAAGGTTTAATTACCATTATTTTTTCTTTGAGGTAGTT
TTACTTATCTATCACCATTCGGCTTGTACCTTAATCTATCTTATAAAATATTTTCTCTGT
AACTCAACTTTTCATGAAAGCAATTATTGTTAAAAATTAGCATAAAAGAAATTTTTAACC
TAAAATAATAGTTCATTAAGTAAAAATTGATACCTCAATACTTAAGTAACGCCTAAGTGG
TTTATCTTTCCATCTACAATTCCTAACTTAATGTAAAACTTGATAATTACTATATATATA
TATATATATATATATATATATATATATATATATATGTAACATTTATGTATTTATTATTCA
AAAAAATGGCATTTGGATCAAATGAAACTCGACTCGTAATGTTTCGGATTTCAAATTTGT
GAATGAAATAAAAAAAGTTATTTTAATTAAAATTATCAGTCAAGTTTTTTTGATGAAATT
GATAAAACTCAGCACTATAATAAAACTTACATAATTAATTTAAACTTATTTTAAGAAATA
ATTATATATCCTAAATTTTTTAAATATTTTATCTCTTTAGTAAAACTTTTATCTAATAAA
GCAAAATTTTTATCACTTATAATACATGCGTCTGCATATATACTACTCTAAGATATATAT
TAATTTAAAACTATTATTTATATATATTGAATTGACGTAAAACATGTTTTTGAGATGTAT
ATAAAAATACAAAAACCTTTTGACTACACTTATGGATATAAAATTATGTTTAGATATATT
CATATATGAAAAA
1_1129 83.785
LG3
clm0652 0.000				962_287_14617509_16654_46992_073.ab1
ACAGGTATATATATTTGGTACTTATATATAGCGGCCAAAGCCATACACGAAACAGAGAATATATATATATATATATATAT
ATATATATATATATTTGTATGCAAAATGTAAATACTATAGTTTCAACTTTCAAGCCAGAATATTTCCGTTATTGTTCATG
TTCTTCATGGATTCAAATCGAGGACCCTTTTCACCAAACTTGGTGCTGCCATAGAGCTTCAAATAGTCAGCATAAAGGAA
GTTGGTTGGGTACAAGAGCTTAGGAGCTGGTGAAATAATGGCTTCTGGAATGGGGTTGTAAAAGGTGGCTATGGAGATTC
TGCTTCCATTCTTGTCAGCCATCACCCTATGCACCGCACTTTTGTATAACCCATTGCTCAAAACTTCCACTTGATCACCC
GTGTTCACAAAAATGGAATTGTTCTTGGAGGCTGGAATCTTCACCCATTCGCCATCTTTCAAGAATTCTAGACCCCGCAC
TCTCTCGTCTTGCAGCAGTAGAATGATTCCACCAGCATCTGTGTGCTCTCTCAGACCCCTCACAAGCTCTGGACGCGCAC
ACTCAGGGTACTTTGCCACTTTTGTTC
clm0668 8.301
1_0591 13.686
clm0429 15.823				962_113_14549611_5489_45663_070.ab1
CCATCACTTCTCACTTCAGATTCCTTTTCTGTTTATATTCTGCTTCTACCTCTCTCATGAACGCTAGATTAAAATATTAG
ACATGTATTTGGTATTTGCTGCTTTATCTGGCACACAGATATAACACATATTTTACAAAAACGGTTTGAATCTCATGACC
AATAATAAAGACTTCGTTGGTAAAAGATTTGGTGAGTATTTTATTGTGCTGAATCTTGAGGTCTAGCATGACCCGATAAG
GTTTTGAATGTACTCTGGTTACCAGAGCATGTATTATATTATATACAGTTCAGACAAAAAAAGAAGAAATTTGAAGCAAG
TGATGACATATACACATAGATATATATATATATATATATATATATATATATATAGAGAGAGAGAGAGAGAGAGAGAGAGA
GAGAGAGAGATAAAAGATGCACCTGCTACACTGCTGGCAGAACCTTTGTTTCTGGCCTCCGATTGTGACTTGTGCAGTTT
TGGAATGAACTTCGCAGACCTTATGGCGCCTGTGATAGTCTCTGCAGTTGGTGAGATCAGAGTGGCAGCCATCGACAAGG
CACGAGACTGTGTGTGTGGCGTTGGCAAGGGCACGAGGTCTCTTAGATGAGGCAGAAGATGAAGATGAAGATGAGATTTT
GGAGAGTCC
clm0352 20.279				Contig567
CACAAATCAGAGCTTCAACCTCACATGCCCGTCATTAATCATCATTTCACATGCAAAACG
TGAAAGCAATAACAAATCTGAAGATTGAAGAAACGAAAAAACAAAATATAACATTCGATT
ATACTTTTTTTGGAAAAGAAAGAAAGAAAGAAAGAAAGAAAGAAACCTTTTGACCACGCT
CGATGTATTTCATGGCAACAAGCTCCTTGGTCTCCTTGTTCCTCATGAGCCTGGCCACCC
CAAAATTCCCAGCTCCCAAATCCTTGACAGCCTCATACTTTTCCATAATCAAATCCCTCG
ACTCAACCAAAGATGCTACCTGATATTACGGTTACGAATGGAAGAAAAGGGGTTCAAACT
TGAAACTTGAAACTCAAAGGGGGCATGCAAGACCCTTGTAGAATCACAACACCATTTCAC
ACTCTGATCAAAAGGGTTATATAAAGGTGGTCCCTTTCACCGAAAAAAAAACGGTTCTTT
TTCCACACACACATACAATAATGTGTAATATATGTATATAGAGAGAGAGATGGGGGGGTG
GGGGGTGAAAAATTATTTAAGAGCGGGGAGAGAAGAAAGTGCACGTGGGGAGAGTGAGAG
AGAAAACATTAGAAAATTGGGGTAGGATGGGATCTAATCAATGAACATGAAGAAGATGAA
GGCAAAGCAGCTTGAATCCAGTTAATTAGTGAGTACCCTTTTGGTTTGGTTTTTGATTTG
AGTTGTGAAACTGAGAATTGAGATTGGAAATTTGGAATTGGTATTTGGAATGGGATCTCT
TACAACGCCGATGCTGTA
clm0794 22.526				UP12_3167
ACGATGGTTGAAGTTTGAGGCAAAGAACAGCACGTGTTGTGGGTGCAGTT
TTCTCTCTCTCTCTCTCTCTCCAAACTCCAATGGCTTTCTCTGCAATCTC
TGGTATGCATTCTCCTCAATTTGTTCGCCTTCCTATCTCCTTCTCGCAAT
CTTCTTCACCGACGGTCCGATTTTCACCGCCAAATCTAAAACGCCATAAA
CCACTTTCCATTCGATCAGTTTCAATCCCCGCTGCACCGGCTTCTGGGTC
TGTGGCCCCTGCAATTTCTCTTACGGATAATGCACTGAAGCACTTGAGTA
AGATGAGGTCTGAACGAAATGAAAATTTATGTTTAAGAATAGGTGTCAGA
CAAGGTGGGTGCTCTGGTATGTCATACACAATGGATTTTGAGGACAGGGC
TAATAAAAGGCCAGATGACTCCATCATCGAGTATGAAGGCTTTGAAATTG
TTTGTGATCCTAAAAGCCTACTCTTCATATTTGGCATGCAATTAGATTAC
AGTGATGCTCTGATTGGGGGAGGCTTCTCTTTCAAGAATCCTAACGCAAC
ACAGACTTGTGGATGTGGTAAATCCTTTGCCGCCGAATAAAACCATGTTT
ATAGACAGTAGTTGCAATACTAAGGTGATTGTTTCTACCAACACTCTGTA
CCAAACATAGATTTTTATCACTAACATGAATAAATATGTGCATTGTCAGA
AAAAAAAAAAAAAAAATTTGTTGTTTGAATTGTTTATATTTGTTTTGTGC
TACATCATNCATCCTTCATAAAAAATATGTTTCAAT
clm0496 23.422				962_168_14570970_5489_46036_044.ab1
TACATTGCGGTCCAGGTTCTCATTGAAGGTAAAGCACATTTTCACCAAGTCCAGTAAAAGCACAATTGGGGAAGAGGGAA
AGCCAAAAGAAAGAAACGGGAAACTTGCCCATGATGATTCCTTGTGCCCCTCGGTAGTATGAACTTGTCAGTGTTCTGAA
TCTCTCCTGACCAGCTGCATTACATACATACATAAATATATAAATATATACATATAAATATATATATATATATATATATA
TATATATATATACAAAAAAATATAGAGTCAGTCAAATAAGGTATTGGCCTCAATAACACTAACAAGGCAAAAATCCTCCA
TGACTGCCACGTCTAGAATTCAGCAGCACCAATAGGCAATAGCTTAAACAAAATGAAACAATAATTAACAAATAGCACTA
TATGTGAATACCAGTGTCCCAAATTGCAAGCTTAAGCGTTTTACCCTCCATCGTCACATATTTGACCTTAAAATCAACAC
CTGCAGGAGGCAGTATCAATTTAAATAAGATGCAAAGGTGCAAATAAATGGCTATTGTAATATACAAGTCAAAGGAGAAA
TAAAAGGACCAATAGTGGGGGAAAGATCTTCAAAAGCCTCAGTGGTGAAACTGAGAAGAAGACTACTCTTGCCAACCCCC
AGATCTCCGATCATCAACAACTTGAACAAATAATCAAATTCT
1_1512 24.966
1_1455 26.451
1_1072 26.451
1_0067 27.837
1_0217 28.658
1_0459 29.739
1_0509 29.756
1_0465 36.132
clm0150 38.543				EI918916
AGCTTATTATTTTGAAGGCAAATACTTAAGTAGTAATATGCCCATACACAAAGGTTTTGT
GCTTTAGAGAAAACCTATTGGTTTGAAAAGGATGGATAGTACTATATGTCTGCAGATAAG
AGAGGTGAAGATGATGAAACCTCTTTGATTGGATAACCAGCCGCAGCATTGATGGCACAT
ACACCATAAGGCCACTCGTCACTAACATTTCTCTTGATCAAGAGGTAACCATTTTCTCCC
CATTCTTTACCCCACGAGTTCTTCACAATCCAATACTCTTCTCCACCCACTGAACCATAA
CCCACTATTAAACACACAAGAGTTGCAGACCTTGAATTCTTCGAGCAGTTATCACCACCA
TACACTCCCTGTCACAATCATTCACAAGTTATACCTACCACAACAAAATTTTTAAATTCG
CATAATCTTTCTGGACAACTTATACAACATATATATATATATATATATATATATATATAT
ATATATATATATATATATATATATATATATATATATATATTCAACCATTACGAGAAAGAA
ATATTCTTACACCACTGTAAAATTGAAGCCCGGTTGCATCTATGCTCACACTAACAGGCT
GCTTACTAACACGGCACAAGAGACCTTCTTCTGTCCCATCCACAACCAGAAGGTTATCAA
TGCTAACAACCTTGTTTGCATTTACCTGTAAGAAAAAACCAAAACCTTAAATTAACGACA
AAGATAATGTCTCCATATAAATTTAGAGTTGCCAGGAGAAATAAAGTGTAAAGCAGACCC
TGCAAGAACCGTTTTTGGCCGTGTAAGG
clm0848 40.648				UP12_5550
AAATCTCACACTCAAACTGATGTTTTGGATTTGTTTCAAGTGACACTGTT
CAGATTCTACTCTCCAAATTTCATCGCTTTCATGGCGAAGCAGAAACTGG
GATACACTTTTTTGGTGTACTCGGTGATTCTCTTCTTCTTTGCTTCCTCT
GTTTCGGCTTCAGCGAGAGTTGCGCCACTTTTGCAGAGCTATGGGAACCC
AATTTTCGGATCAAACTTTCATTCTGTTTACGACACTTCCATGTACGGTG
TGTTTCAGCTGAGTAATGGATTGGCTAAAACGCCTCAGATGGGATGGAAT
AGCTGGAATTTCTTTGCATGCAATATCAGTGAAAAGGTCATTAAGGAAAC
GGCTGATGCACTGGTATCAACCGGATTGGCTGATTTAGGTTATGTATATG
TCAATATAGATGATTGCTGGTCTGCTGTGACAAGAAATCTTAAGGGTCAA
CTTGTTCCTGATCCTAAGACATTTCCATCTGGAATCAAAGCTCTTGCAGA
TTATGTCCATGGAAAGGGACTCAAGCTTGGCATATATTCAGATGCTGGGA
TGTTTACATGTCAAGTCCGGCCAGGATCGATTTTCCATGAAACTGATGAT
GCAGATTTATTTGCCTCTTGGGGTGTAGACTATTTGAAGTATGACAACTG
TTACAACCTGGGTATCCCTCCAAAAGAACGTTATCCTCCTATGCGTGATG
CTCTCAATGCAACTGGACGCAAAATTTTCTACTCACTCTGTGAATGGGGA
GTTGATAACCCTGCCTTGTGGGCAGACAAGGTAGGCAACAGCTGGCGCAC
AACCGACGACATCAATGATTCGTGGGCAAGCATGACAACCATTGCCGATC
TTAACGATAAGTGGGCTGCATATGCTGGTCCTGGGGGATGGAATGACCCA
GATATGTTGGAAGTTGGAAATGGTGGCATGACTTACCAGGAATACCGAGC
TCATTTCAGCATTTGGGCTTTAGCGAAGGCACCGCTATTGATCGGGTGTG
ATGTCAGAAATTTGACTGCTGAAACACTTGAGATTTTAAGCAATGAAGAA
GTCATTGCCATTAATCAAGACTCACTTGGAGTCCAGGGAAGGAAAGTTCA
AGCTTCTGGTGTAGATGGTTGCAGACAGGTTTGGGCAGGTCCTTTATCAG
GAAATCGATTGGTTGTTGCTCTCTGGAATCGGTGCTCAAAAGTTGCCATG
ATAACATCTTCATGGGAAGCACTTGGGCTTGAATCTGGTATTCATGTTTC
CGTGAGGGATCTGTGGCAGCACAAGTTAGTAGCTGAAGATGCAGTGTCAT
CGTTCAGTGCTGGAGTTGATATCCACGACTGTAAACTCTACATTTTCACT
CCATTTACAGTATCTCACTCTGCAGAGTAATAGCTCATACTTCATCCACT
CATGTTCCATCTGTATAGTCCATTATGGATTCGCTGCATGTTTCTTCTCT
TCTCTTCTCTTCTGTTGCATTATTTGTTGGTCAGACTCAGACATGAACGA
CTTAGAATAATTCGACATCTTGGGTTTACATCTCAAATACATTGTGTACA
GGATGGTCTGGTCCCTGCTCATTCATCATGTTTACACAATTTCTGTCCTA
AAAGTTCCCTTGAATGGATTTTATATATTTCAGAAACTATGATCGAAGTT
TCTATTAAAACTGTTATTAATGATTTTGTATTTTAGTTTTCAATGTGAAA
clm0172.2 44.299				EI919343
AGCTTAACCTCACTCCCCCTTACCTTATTGATTGAAGAGCACACTAATAATAGTTGTAGA
AGACTAGGATCTCTTTGAATCTTTGCTCTAAATTTTCTTTCCTATTTTTCTCTTTCCCTC
TCTTCTTTCTCTCTCTCCTTTCTTTCTCTTTCTTCCTTCCTTCCTTCCTTTCTTTCTTTC
TCTCTCTCCTTTCTTTCTCTTTCTTCCTTCCTTCCTTCCTTTCTTTCTTTCTTCCTCACT
TTCTCACCTCCCGTAACCTTCATTCCATATATATATATAAGCAAGTCATGTGCTTATCTT
TTCTTTCAAAATCATGATTACATGCATTAATGAAGAGATAATCCTTATCTCTTCATCTTA
TCTTCTTCTCTCTTTTTTTTTCTTTTCTTCTTATCTTTTCTTCTTTTCTTCTTATCTTCT
TATCCTTTCTTCTTCTTTTTCTTTTATTTTTTTTTCTTTTTTCTATATTATTATTATTAT
ATTTTTTTTTATCTCTTTTAGAAAATTCTTCATATATATATATATATTTTACACACACCT
ATTTAATTAAAATATTTTTACCTAATATATATATATATATATATATATATATATATATAT
TATATTTGTTTTGTTTTATTCTTATTATTATTTTCAATAAGTAAAATTTACATCATGATA
AAATATATTTTTAATGTTTAAAATGCATTTAGATAAAATATGAAACATTAGTAAAAATAT
AAGATTTTCTAATTGTTTTATTTAAAATAAATAATACAGTTTATTAAAAAAAA
clm0076 46.382				Contig513
CTCGCGTGCTCCACACTGCTGGGTCGTTCACAATATTTTAACCATATAAAGGAAAGCAAC
AAATAGAGAACAAAATTCGACTATTCTCACTATCATGTCATCGCATTTCAATTTCTTCTC
CTCACTGAAACAGGTGCGTAAGCGTAATTGTAATTTCAACATCGTAACATTGTTTTTTAA
TGAATTTTGAATTCTGAAGTTCGATGGTTGTTCAGGTTGAAAAGAGGTTAAAATTAGACC
AAACATCAGCAGCAATAGAATCTCAGACACAAGAAAGCACTTTGGGCTCTCCCATCTTCC
TCCAATCTAATTGTAGCCAGAATTGTCCCTCCCAAGACAGCAGCGAACCTCCTCAAGCAT
TCCTCTCCCTTCCCCAAGAATTTCCCGCAACCTATCAAAACCCTTCTCAAATAGATCATG
TTATTCCTGTAAATGAAGCTGAAGACGATGATGATGATGATGATGATGATGACATTGAGC
AGTTAATGCAGCTTTTGGGGTTATCAGATAAACAAGAACAAAGGGGTGATAGTTTTAATG
ATTGTGGTTCTTGTCACTGTGAAGGTGGATTTTATGAAAAAGTTGTTGGTGTGGAAGGGC
CAAAGTGTAGGAAAGAGGTGGTGAGGTTAGATGGGTGGATCAAGCACTTTCTGAATGGTG
GTGGGGAAGAGAAGCTAGAGCCCTTGAGATTGGCACACCTGCTTTTAGGGAAAGCCGCTT
TTGTTTCTGATGGTGGTGCTTATGGAGAATTGGACTTCCCTTCAACCATTCGAGAATTTC
TTCATACTGATCCTTCCTGTAATTGAGGCAACCCCTTTTTCTTGTTACACTTTAGCTTTG
GTGTCTACTTTATGGTATTCTTCTTTCTAAGTGTTATATGCAAAATGCAACTCTCAAGAA
GCTTCAGAGCCTTGATGACTAATACAAAACTTAGAAGATTCTTTCACCATGCCCCTTGGA
ATACTGGGCTATTAACTTC
1_0545 47.736
1_0176 50.374
1_0247 50.374
1_0971 51.746
clm0010 53.123
1_1300 54.282
clm0034 56.592
clm0035 58.282
clm0687 59.534				UP12_2332
GAACATACACACACACACACACATAACAACATAACATAACCCTTTTCAGA
AGAAGAAGAAAATTCTCTGAATCCAACAAGGGTTTGATGGAGTGCAATGT
GGAGAACAAAAAGAATCTATACCTTCATGCTCCTACTTTCATTGAGTGGC
TCAAACCATCTTCTTCTTCTTCTTCTTCTTCTTTTTCCTTCACTCATGAA
ACCATCCAATTCTTGCCCATTTTAACTGAAAAGGCCTCAAAAGATGAAGA
ACATCATCATCTGCAAAGTTTTGAGGTGAAAGAGGAAAAGCTTGAACAAG
TGACTGTGGCTTTGCACATTGGTTTGCCTGACAGTGCTAAAAGGCATCAT
GATCAGGTTGTTGTTGATGATGATGATGATGAGAAGATGATTTTCCATGT
CAAGGAAGAAGAAGAAGAAGAACCCTCCAAGAGAAGCTTCCATGGCTGCT
CCTTCAACCAAGAAAGAAGGTTCTGGATTCCAACTCCTGCTCAGATCCTC
GTTGGTCCGATGCAGTTTGCTTGCTCCATATGCAGCAAAACCTTCAATAG
GTATAACAACATGCAGATGCATATGTGGGGTCATGGATCAGAATATAGGA
AAGGACCAGACTCACTGAAAGGAACACAACCAGCAGCAATGTTAAGGTTG
CCATGTTACTGCTGCGCGCAGGGTTGCAAGAACAACATAAACCGTCCGAG
GGCGAAGCCATTGAAGGACTTCAGAACCCTCCAAACGCACTACAAAAGAA
AGCACGGCACAAAGCCGTTTATGTGCAGAAAATGTGGGAAAACATTTGCA
GTGAAAGGTGATTGGAGGACTCACGAGAAGAACTGTGGGAAGTTGTGGTA
CTGCACTTGTGGCTCAGACTTCAAGCACAAAAGATCACTGAAGGACCATA
TCAGGTCCTTTGGGAAGGGACACAACCCTCACCCTCCCTTCCAAGCTTTT
GAGGATGAGAAGGAATGCATCACTGCCTCTGATGAAGATGATGCCAATGC
TCATCATCATCATCATCATCATGCATGATCTGATTAACATTATTACAAAA
AAGTTGCAGAGAAATTAATGTAGTAGAGAGAGTTTGGAGAGTACGTACCC
TTGTGCTCAGTAACAAAAAGTTCTCAACAATGGCTGAGACATGAAGGCTC
AGGGAAAGGTTTGTTACCGAGCACTTGCAGGGTGGTGATGAAGTACTATA
TGAGTAGAGAGGTTTGAACTGAATTTGCATGCTTTTGGTTAGATAATAAT
AAGATGGTGCCTNCAGTGATAAAGTTGATGAATTTTCTTCGCATATATAT
AGTCACAGAGAGAAGTGTTATGTGATGATCATGTTTAGTTTTCTGTAACT
clm0288 64.765				Contig408
ATAGTCAAAAACCAAAACCACATAATTTTTTTTGCCATATGTATAAACTTCCCCGAAATT
AGAAGAATAATAAGAGAGGCTAATAAATTACTAACTGTTAAAAGGTGCAAAAAAAGAGAA
TATGTACTATTCCACCTTTTTCTCCCTTCGCAAAACGTAACCCTTCACCTCACCCGGAAG
CCTCGACACACTCCCTCGCAAAATGCCCAGGCTTCCCACAATTAAAGCAGGTGCTCTTCC
CAGCACCGCCGCCGCCGCCACCACCACCACCACTATTACCACCGCCGTACCTTCCTCCTT
CAATGCCGCAATCCCTAGCCAAATGACCTACCTCCCCACACCGAAAACAACCGCCACCAC
TACCACCACCACCACCACCGACGCTCTTCGCGGTTGCGCAATCCCTCGCCATGTGTCCAA
ATCCACCACACCTAAAGCAAGAGCCGCTTCCGCCGCCGCCTCCTCCGCCGCCGTTTCCTC
CGCGCACGCAATCCCTCGCGAGGTGACCGAACCCGCCGCAAACAAAGCACCCTCCCCCGC
CTCCGCCGCCTGAATTGCTGCTTCGGTTGCAGTCCCTAGCCAGATGGCCGAAATCGCCAC
ACTGGTAGCACGTGGCTCCGCCAGAGCCCGCGCCATTCCGCCTGGAGCCGAAGCCGTACC
CAGAAACACGATTGCCGGCGGCGGCGCGGGGCTGGAGCGGTGCGCCGTCGATTCCGGTGA
CATCGACGGCCTTGGTCTTGTCGTTGTCGCCGGTGGCGATAGCGAACTCGACGCGATCGC
CCTCGAGGAGAGTGCGGTAACCGTCGGATCTGATGGATGACTGATGAACGAAGAGATCCT
CGCCGCCGTCGTCAGGCTTAATGAAGCCGAAGCCCTTTCCATTGTTGAACCACTGCACAA
CGCCCGTGAATCTTTCTTCCGCCATGGAATCGGTTCGATTTGAAAGCCAACAAACCCTAG
AGAGAGCCTCAGAGGTGGAATGCCACAACACAACACTTGGTAGAGTCTCTCTCTCTATAT
ATATTCTATGTGAACTGCAATTCCAAGGATCATAAATCAAATCCAACCCTACCTGCGATT
AATTATTAATTATTCATTAATTACTAATTATTGATT
clm0462 66.937				962_138_14559201_16654_45851_005.ab1
ATGAGTTGGGGAGGAGGAGCAACAGGGTGATGGGGGTTGAACAAACCCACAATTACTGCAAGGTACAGGAGGAGCATCAA
GCTTGGTCATATCCTTAAAACTCGCACAGCTCCTCGAAGAATTATGCTTGCCGTTCACTCTCAAAACATGCTCCGGCAAT
CTCAACGTGTACTTGTCATCATAGTCCTTTCCCTCATCAACCCCCTCCCCTCTAATCATAACTATGGAGTGCCCCGTGGA
ATGCGACCGTACAAACATCTGTTCCTCGTGTTCATCGACCACCTCGTCATGTTCCAGTCCACGACCACGTTCAGGTTCAT
GTTGTTCGTGTTGTTCATGTTGATGTTGATGTTGTTGTTGTTGTTGTTGTTCGTGGTTGCCATCACAAACATGTTGAGGA
ACTTCTTCTTCTCTGACATCAACGCGTATCTCGCCGCTGTGCGAGGAAACGACGACGTCGCCGGGTTTGAGAGGTTGGTC
GAGGTCTCGGCGACAAACGGGGCAGGTTTTGTGAGAGCAGAGCCAGAGGTCGATGCAGTCCTGGTGGAAGACATGGCAGC
AGAGGGTCAAGAGGCGGAGCAAGCTGTCATCCT
1_0938 68.300
1_1075 70.766
1_1109 71.995
1_0380 73.964
1_1162 73.964
clm0068 77.037				Contig140
GTGTGCTCTGTCTTCGCCAAAGTCCTGAAAGAAGGTCCCATGAAAGTTCAAGCTGTGGTT
GCCTGGGCCGTGTCGGAGTTGGCCGCTAAATACCCTAAATGTCAAGATCTTTTCGCTCAG
CATAACATCGTTCGCTTGCTTGTAAGTCATCTTGCTTTCGAAACCGTTCAGGAGCATAGT
AAATACGCAATTGTTAGCTACAAACCCACATCAATCCATGCTGTTGTTATGGCCAGTAAT
AACTCTAATGGCAATAGTTTGAGAAAGGAGAGTGAAGATGAGGAGAAGCTGATGCAGAGT
CGCATGCAGCATCCTCTGGGTGATAAGTCCACAAATCAGATGCACAAAGTGGTGACAAGC
ACGATGGCAATGCATGCTGCCAACAAGCAGCAGCAACAGTCCAATGAAGACAATGGAGTT
GCTCAGAACCCAAAGGCCAATGGGAATAGCAATGGCAATGGCAATGGCAATGGCAAGCAA
AACCATCAGTCCCACCAGCAAAGCTATACCTACTCTGGGATTAACATGAAGGGAAGGGAA
CTGGAGGACCCGGAGAACAAGGCTTACATGAAAGCAATGGCAGCAAGAGCCCTCCGGCAG
CTCCTAAAGGGCAACGTGGCCATTTGTCGGAGCATCACCGAATCGAGGGCTCTCTTGTGC
TTTGCCATTCTCCTTGAGAAAGGGTCTGAGGATGTGAAGTACAATTGTGCCTTGGCAGTG
AAGGAGATCACTGCAGTGGCAGAAAAAGATGCAGAATTGAGAAGATCAGCTTTCAAACCC
AACTCTCCTGCTTGCAAGGCTGCTGTTGATCAAGTGCTCAAGATCATCGAGAAGGAAGAC
ACAAAACTCCTCATTCCTTGCATAAAGGCTA
1_0331 81.373
1_0900 85.425
clm1229 86.399				>962_336_14636924_5489_47396_063.ab1
TTTATTCTTATATGTGCAGGCACTATCTTCATATGTATTCATAGCAGCTAATGTCATTCTCAATTCATCTGAAGATGTTC
AATCTAGTCATTTGGCTGAATTGTTTCCACCTCTAGTTCCATTGCTAACATCACATCATCACAGCTTACGTGGTTTTGCG
CAGGTTATTACATATATAAATATATATATATATATATATATATATATATATATATATATATATATATATATATATATATA
TTAGTGTTGATCTCTCTTTTACACACACATATCACTAATATAAACGTGTCATAATATCTGTGATTGTTGTTGCAGTTACT
TGTATATCAAATTCTTCATAAATTGTTTCCATCGTTGAATTATGGACCTTCTGAGATGGCACCATTAGAGAAGAGGTGCT
TTGCAGATTTGAAGACATACCTTGCAGGAAATTCTGATTGTGCACGGTATTATTTTTACTTTTTTTTCCCTGTTATATAT
GTGTTTATTTTTCTTTGGTGTGTATATAGATTTCCAATATTATAACATCTGTAAAACAGTCAGAGTGTTAAGTCATTTTT
TACATTGCTCTTCAAGTATATTATGTTTTATCCTTAATTTTGCAACTCTAGTATGTGAC
1_0296 89.397
clm0371 91.227				Contig639
GGTGAGAAACGCAGAAAGATATACAGAGAGAGAGAGAGAGAGAGAGAGAGAGAGAGAGGG
GAAAAGGGGATCCATACTCCATAGACACTGAAATCAAAATTTCCGACAGACAGGATCAAT
CGTTGGAGTGGGAAAAAACACGAGAAAATGGGAGGAAGCAAATGTTTGGTGTGGTTGGTG
GTGGTTTTGGCCTTGACGATGAGTTTGGCAGAGGCGCAATCCGGAACTACCGCCAGTTGC
GCCCAAGACCTGATTCCGTGCGGGGAATACTTGAATTCCAACAGCACCCCACCCAGTTCT
TGCTGCGACCCACTGAAGCGAACCGTCGAAAACGAACTCCCTTGCCTCTGCAACCTTTTC
TACAACTCTAACCTGCTTCAAGGGCTCAATATGCATCTGTCGAAAGCGCTCTCGCTCTCA
GTCGCAGCTGCGGCGACACTAGTGATCTCTCCAGCTGCAATGGTACACACACATATCTTC
CTTCTTCTGTTCATAGCCTGATTTTGATAGGTGTTAGTGAGTGTGATTTCACATGGGTGC
ATTAATTATGGTTGATAATTTTGTTCTGTTTTTTCTACTTTCAAATTTTCAGGGGCTCCT
GCTCCAGGTTCAAGGGCACCCCCAGGTAAAAACGTCTTTCACATCGCCAAATTTAATTTC
TTCTGATGTGCTTTGTTTAT
1_0772 94.017
1_0820 94.017
1_0223 95.932
1_1241 102.620
1_0990 104.416
1_1028 106.888
1_0569 107.923
1_0236 110.769
1_1287 110.769
1_0878 110.769
1_1116 111.725
1_0105 111.840
1_1047 112.290
1_1375 114.199
1_0626 114.593
clm0364 115.025				Contig591
AATATGAAATTGTTTTACTATCAGGCAGTTAGATCAAACCTAAAACGTTTTCATGGATAG
GTGAAAATGAGTTGTACAGTAATCCACATCCAATTGTCTAAATTTCCTAATTACCATTTT
CCAACTTCCTTTTTTCTGTTTAACAATGTTATGGAGAAATTGCTTAATTGCATAAGAATT
AATTCAAGTTTGAGAGGAACCGTTTGGTTTCAAATTTCCCTCATGTCTGTCATAACACAT
AATGATTTGTTTCATGCTCAGGTGTCTCTGAAGTTTGCAGTAATAGGTGTAGCTTCCTTT
CTGACAGCTTTTCTACGTGAGCATGCCACTTCTCTGCTCATTATGTATACTGTATAACTA
GAAAAAAAAAAAAAAAAATATATATATATATATATATATATATATATATTCTAAGATAAC
AATGAAATGAGTAATTCAAACATGTACCATTGCAGAGGTGGCTTGTTGGGTGTCCACCGG
GGAGAGGCAGGCAGCGAGAATAAGAGGCTTATACCTCAAAGCAATTTTGAGGCAAGATAT
CAGCTTCTTCGACAAGGAAACCAACACTGGTGAGGTAGTTGGAAGGATGTCAGGTGACAC
ATTTCTTATTCAAGAAGCCATGGGAGACAAGGTATTAATGGCTGACACAGTTCTTCAAAA
CCCAAATCATCACCATTTCATCTGAGTAAAAAGAGGATAACTTTTCTTTCTCATTTTGTG
CGATATACTACCAGGTAGGAAAATTCATACAGTGTGTGGCATGCTTTTTAGGAGGTATAG
CCATAGCATTCATCAAGGGTTGGCTTCTAACTCTTGTCCTTCTATCTTGTATCCCACCTC
TTGTTTTCTCCGGTTCCCATAATGAGCTTTGCGTTCGCAAAGTTGGCATCCCCGAGGGCA
AGCAGCGTATTCTGAAGCAGCAAATGTGGTAGATCGCACAATTG
clm0516 115.762				962_190_14579212_5489_46246_087.ab1
AGGAGGCACAGGAAAGGAAATTGGTGATCGTCATCCCAAAGTAGGTGAAGGGGCACTAATTGGAGCTAGTGCAACCATAC
TTGGGAATATAAAGATTGGTGAAGGTGCGATGATAGCCGCAGGTTCTCTCGTGTTAAAAAATGTTCCTCCCCACAGGTAC
CAATGAATCTATCTTTCACACAGTGCTTAGTACTTGCAGCTTCTACCTGGATTCTTTTATGTAACGAAAGATGTTTCTTT
TATTGTTTTTGTGGAGATAAGAAAGAAAGAGGCATAGTTTGAATCCCTAATGTGCATGGAACACATAGAGTTATGTATTT
ATAAATAGGAAAACACAATGGGATGCGTCTAAGCCTGTTACATCTAGTAGCTTTAATAATAGAAATATGATATACTGAAT
GGGGAACATCTAAGAGATTCATTTGCTTTATTTTGTAGCATTGCGGCAGGAATACCAGCTAAAGTTATTAGTGGTCTAGA
GGACCATGATCCATCTTTAACCATGAAGCATGGTAAGAAACACTTGGAGCATGACTCACCCTTGATTATTACTTCTCTCT
CTCTCTCTCTCTCTCTCTTTCTCTCTCGTTAAAGATAAGAGGCTTCGGCTCAAAGTCTTCCATCTCTTTCGTCATGTGAT
TTAAT
1_0079 116.428
clm0342 119.038				Contig176
ATGACTCAACTGTTTCAAACCTTGCTTATGCAGCTGCTTTTTTCATCTTCCTAGCAAACA
CATGCATAGTAAACTCTCTATCTCTCTCTCTCTCTCTCTCTCTCTCAACCTAATTAAGTA
GCTTAATAATATTTGCCGGAGCATCTCTAATATAATTCTCATCCCCAGAGAAATTTTGCA
GTCAGCCTACTTGTTGCACGATCAGGAGATCAACACACATACTAAACCAAAAGTTAAAAT
GCAAGATAGACAAGATAAATCATATCATTACACAAATTTACCTGGCACATGTATGTTGAT
GCAAAATCATTAACTGCAGCTACCCCAGCATGTATCTGTGAAGCTATCTCTCTCGCACGA
CTCTGATTGCCTGAGAAAACAGCACAGCCCAGCCCATACTTTGAGTCATTTGCAAGTTTG
ACAACCTCCTCATCAGAGCTGAATTTCATTATTGGCATGATTGGGCCAAATGCCTAGTTA
AGCAATGAATTTATTAGAAGAATTTGGTAAGCAGTTGCTGAAGGATACAACATAGAAGAT
AAGTTCTTGAATGTAAAAGCACAAATGAGATGCATGCCTATCACAGGATGTGTACCTAAA
TTTAATAAAATCTCAATTGGCATGTTTTGTTACCTCTTCTTGCATCAATCTCATTGAGTG
GTTCACATTCACAATGATAGTAGGGGGGAAATATTG
1_0143 123.857
1_1144 123.857
1_0436 123.857
clm1221 124.494				>962_331_14635161_16654_47341_007.ab1
ATCATGGAAGCTTTATTCACCTGTGCTTTGATTTCCCCTTGGTGTGCGGCTAATATCAACAGTAACTGACTTCAGTTCCA
CACCATCGCTTTTTTCTTGTTCCTTTTGTTGAGAGAGCTTATTTTTTGAGACTAAAGCTCGAGACATCTTAGGCTCTGAA
TACATTTCCCATGAAGTCAATGGATTGAACAAAAAACAAGTAACTGTTTTATTCTTTTCCTTGTATTAACAAAGATAAGA
CTTACGTTTTATATATGTTAATGCCAAGACGAATCCAAAATCAAACAGTATGGTTAAACCAAGTAGGGCTCCAACTGATA
TCCAATAGAAATTGCTGTCAAAGTCTAAACCGTGACTTCTAAGAACCTCCTTCCCTACAGTGATATTTCCCTCTTGGATC
TGCAAATAAAAAGGAAAGCAATTTATACATACATACGCACATGTGTATATATATATATATATATATATATATATATATAT
ATATATATATATATATATATATATATATATATATATACTGTGAGACCTATCATGAAACTGAATAATAACTATCTTAGAAG
ATACCTTTTGCCAGCGAGGAGCGTTAAATTCATTTAGTGTTA
clm0644 128.107				962_283_14616038_5489_46939_018.ab1
ACTTGCACTTAGATGGTCACGTACGGCTTTTTACATCATGGGAGATCTTATTTATTTTTATAATAATAATAATAATAATA
ATAATAATAATAATATAGGATGTAATAGTATTAGTGTGGCAAGATATTTGTAGAATAAAGAAATTTGAAGAATTGGTTAC
ATCACGTGTAGCTTTACCACAAAATAGGAAATCCTAAAAAACAAATATTGCTTCATTCGAATTTAAGGCGTACAATTTGT
GCTACAACAACAGGCACTGTCACACGTCCTCTCATCAATCACGCGCACTAACACGTGTAATGAAGGAATAATTTATTGAG
AACCTAGTAGACCCTAATAACAAAGCTGATGTGTAATTTTTTTCTATCTAAATGGGAGCAGATCAAAAGGGTCTATATAC
ATTAAAAAATCTGTTCACTACCAAAATTGGACGACTCCAGTATGCAAAAATATTCACAAGGAGCTCGAGAGGAAACAATA
CGAAAAAGTTCAATTTCAACGCCTCACCAATTATGCAACTGAGAAGTAATGCTTTTTTCAACAGGATGATATTGGGTATG
LG4
clm1094 0.000			EI921856
TCTACAATCATGCCATGCTTGTAATGCATCATATAGTCTTCAGTAAATCTGGGATAATAA
GCTGGGGAAAACCTGGGGTCTGGAACAGAGCACATGCATGTATGGAAATTCTTTATTCCT
TTTCTCCCATTTAGTTGTTAGATCATGTAAACAAATTTATTACTTTGATAGCATTCATCT
AATTTGAAAACCAGTTGACCAGCTCTATTGTAGTACTTTTATGAGTTAAGCTGATGAGAT
ATGAGCTGAATAGAAATGGTAGGACTTCCCTGATTTGCAGATGGCTAAATATGCATTTTG
ATTGATGTATTATATATATATGTGTGTGTGTGTGTGTGTGTGTATATTTATAATTTTATT
ATTTGATGATGATCTGGGTTGACTATTTGTTGATTATGCTGCAGGTAGGAGTGTCTGCCT
CTCTTTCAGAATCTGCTCAAACTTCCAGAGATATTGATTTGTCTCCGGGCCAACCATTAC
AATCCAATCAACCTACTGGCAACCTTGGTGTCATTGGTAG
clm0163 8.937			EI919161
AGCTTATCCTAGGTACATAATTTTCAGATTTCATATTAAAAGAGTCTTTTGAAAACATGT
AGAATTTCGTGTTATAAATTTTCACAACGTCAGAAAGCTAAGGAAAATCACATGAACTTC
ATATTACTAATTATTCTGAAGGAAGTAACTAAGACAAGCTCCCTGGAAGTCCTGATTATT
TAGACAAATGAATTTCATACATCTACCTTACTTTTATTTACAAAGCATTACAAATGGTTC
TAGATACAAAGCATGGGAGATTAGTGTAATTTTCTATCAGGAACCCATAACTGAAATTTA
TGCTACTACCAGCTAACAAAAAAGATTACCACCAACCAGCTAGTAAAACATCAAATGTCC
AAACTTTTCATCTAACCAAACCAATCCAAACCAACATAACTTTCCCAGGAATTAGCAATA
TTTGAAACTATTTACAGAAGTAACTGAAAGGCCAATGCCCAATGCATAATGACAAAGAAC
TGAATACAGATTACAGAATATGCTCTAAAGGGAAATTTAGGATGTTAGTTGAGATAGAGA
ATAAAACAGGATGTTAGTTGAGATTAGGTGATGAGTCAATTCACAGTCTGCGGAGTCTGC
AGAGTCCACCACCAATACAGAAACTATGTTAGGCAACCTATTTAAGAAGCAATTTTAATT
TGCTCCAAAAAGGTTTCCACCATCATTAGTATAAAAATTCAGCTTTATATAGTACAACCT
ATGATCAGAAAAAAAATAATCATACTAACAAA
clm1267 11.273			>962_359_14646167_16654_47511_058.ab1
GTTGTTGTTACTTGTTGTGCGTGATATAAACTTTCTGATATGTGTTTCATTCTTATAACTTATCAAAATTATTCCTTGTA
GTGAAAATGATGCAGAAATATGTTTGTACCGGGAGTCCTATTCTGATTAAGTGCACAACAAGAACACTTTTGGAGAAGAT
TCCAGCTCCAAAGTATAAACCAACTCCAACTGCAAGAGAGAGTCCAACTCCTAAAACAAAACTCATCTGAAGCGTTCGTG
TTGCAGCAGCAATCACCTTTTCATAATCTTTCTCAGCAAAGGAACAAGCTAGAATTGCCTGTGTGATATAGTGAAAGTCA
TTACTAACACTCATTTCATCAACAAGTTATACAAGACTTTCTCTTTTTTCTGTATGCATAATAATGTGAATAGTAAGATT
TAAGCTCATGATCTGATGCAAAATATTCAACCTTTGTTACATGATCACATTTTATGCTGTAAGTTCTACATCTACTAGAG
ATAAGGCCAATTTAGAATATATAAGTGATATATATATATATATATATATATATATGAGCAAGAAAAATGTTTATGTACCT
GTACAGCAACAGCTAAACCATCAGCAAGAAGGGAAGATGTGAGCCACACCTGCAAGCAGGTTT
1_1499 14.809
1_0502 15.123
1_0673 15.725
1_0890 15.730
1_0672 15.730
1_0572 16.447
1_0382 16.965
1_1034 17.956
1_0504 18.672
clm1189 19.635			>962_306_14625076_16654_47127_089.ab1
TATGACCTCACAATGCAGCTTCTGAAAAGGCAACAATGACATCACATCACAATAGAGGTGGCATCTTCTGAAGGTGACCA
TATAAAATAACTAGGATGAGAGGATGGACTGAAGTGCAAGTTGCTGCTGAGGCTGCAAGGATGACCAGGTGGAAGCAAGG
GTTGAAGGTGGCAAAGTCTGTTGTAGCTGCCTCAATAGATTAATCATCCGACTTACAGTTTGTTCAGTTGCCAGATCAGT
TCCCGCACATAAAACCTGCACCACAGTTGATGCACAAAAAACAAAACACATTTTAGTATGGAAAAATGGGGCCAGAATCT
AACACCAACTAAAAGAACTGGCACTATAATACCTCAGCGAAAACTGCGACAATTTTGGGAAGATATTGATTGTTGGGACC
TATGAGTTCTCTATCAGCTCTGAAATTCAAAGGAAGTGCGTATCAATATATATATATATATATATATATATATATATATA
TATATATATATATATATATATAACAAATACCAAAGTCAACAACCAACAAAAAATAAGAGGCAGCATATATATCGGTAAAT
AGAAATCAATCAAAACATGTTTTGGA
clm0486 21.705			962_158_14566655_5489_45972_064.ab1
AACAACAATACTATAATCTGAAAAAGATTGATGATTACAAAGATTAGCTAGCAATCAATTTAAATAAACGCGTAATAGTC
TCTCAATTAGTTGTTTCCAACACAAAATCCTAACTAAAGCAAAATGCATGATTCTTTGTCTTCACCTCTCTCTCATCTGA
CATAAAAACAAATCTTAAATATAGATATATATATATATATATATATATATATATATATCATTAATCATTATTACTAGCAT
AAACTTGATCGTTTTGTTAAATGATGAACCATGTATTATTGAATTAAATATAAATTTCTGTTGAATATTTAAAAAGATAG
AAAGTAGAGGGAAAGAGAGAGGAACAAGGGTATTGGGCTAGGTGCAATGCTTATATATACCCTTTTCTTAGCCATTAGGT
TCTACAAACCGATAAACACAGAAAATGGGTTCTTCTCTGTGGACCGTGTGTCTGATATTGGCATCTCTGGCCTCTGCAGC
AGTTTGTGCCAACCCTAGGAGGCCAGTGGATGTACAATTCGGTAGAAACTACGTTCCCACATGGGCTTTTGATCACATCA
AATACTTCAATGGTGGTTCCGAGATTCAGCTTCATCTTGACAAGTACACTGGTAAGCACAGTTTGGCCAAAATACTCAAC
TTTCACTGTCATACTTTTGAGTTCAAGTTATGTGTTCATGT
clm0384 24.082			Contig99
CTCATGTTTAGGCGAGTAAATATGTGATTAAACAATTTTTACAACATTTAAAAAAAAAGA
GAAGACTTTTAATTTTGAGTGGAAAGAAGCTGCTAAATTTGTAATTTAAGTTAGGGTGAT
GTGAAATATTGATGAAACATAAGTTTTAGTAAACAAACATAAAAAAGGTTAATAAAAAAA
ATTCAATTAAACTATTTTTTTTAAACTTTTGTAAAAAGAAAATCTCTCAAATGTCATGAC
TTGTATTTTATTTCACATTTACACTCCCTGACCATCTCGCCGGATCCAGGCAAAGTCCCC
GAACGATCATCAAATCAAAAGATCCTCGCGATACACTCTGCATTGCAGCAGAGAAGAAAA
GTTCGATTTACATGGCGAAGCAACACACGGCGGCGGCACCGGCGGCGCCGCTGTCACGAT
TCGGCGTGCTGGTTGCGCAACTCGAATCTATAGTGGCCTCCGCCGTTCACAAATCACCGC
AGCCACTTCTTTGCTTCGATCTCCTCTCCGATCTCATCACCGCCATCGACGAGGACACCA
AGGTCTCTCTCTCTCTCTCTCTCTCTCTCCCTCCCTCTCTCTCTCTCTATATCAACCTTC
CATCGCATTGCTGTGGATTTGTTTTTTCTTCTTCTTTGCTCGTTCGTTTTTCCGCATTAT
TTCATTAGTTCGATATTGGTTGATTTTAAAAAAACTCCGCTGATTCACTGTTTGTTCCTC
ACGTAATTTGGATTCATTCACATTTTTTTTTTTCTCTCGAATCTATATCTCCAGTAGATT
AAGTTGAGATTTAGAATTCAGAGGGATGTGCATTTGCACTTGTCAGTTCGGATAAGCCGT
TCCTGCTTTTTTCTTTCACGCTATCATGGTGTGATGAGCTGACTTAGCTAAGTTTAAAAT
TCAATGCATGCTGAATAGAGCACTGAGAGCAAGCTAGGAATAAGATTATGGTTAAGATAC
GACTCTTATTGCCTTTTCAGAACGAGCTCTTGTTTATATACTGGAGCTCTGTAATTATTA
TGAGGGTTAATGTTATTCTTTT
1_0082 30.997
clm0881 52.890			UP12_8081
AGTATTCATCAATTTGAGGTACTTCTGAATTTCCATCATTGATGCTGTAA
GCTGTAAAGGTTGGCCTGTTCAATATCATGTATCGGATTGCAATGATAGA
TTTTTTGTACTCAATATTGATGCATGTCTTGCATTTTATACATATTCATA
CATACATACATACACACATATATAATATATATAAATATAATATTATAGTG
GGAATTGTACAATCAATGATGGAGGATGTACCAATTAATGGATGTTTGAA
TCTAGCATTGTAAATGTCTGTTACATAATACGAAAATTACATTTGGATGT
TTTCAGAGAAAAAAAAAAAAAAAA
1_0117 55.784
1_0128 56.376
LG5
1_1130 0.000
clm1073 5.547				UP12_5999
ACAGTCACAGAAGGGTCATCGAATCGAAGTGAGAGAAAGTTTGCATGTGG
AAGAGTTCATCGAGAAAAGAGAAAGAGAAAGAGAAAGAAGAGGTGATTGG
GTTGAAACCCGGGGTTGAAGCGTTGCAGACATCACGGCTATTCTAAGAGT
CTATCGCTTTCTCAGTCATGTCCCAACTGTACGACGGAATGGTTGCATAA
TTCTCGCCAACCCTTCGCCGCACGGTGGACGTGGTGCGCTGCCTTCAGAA
GGTGGTAGTCCCTCCGACCTCCTCTTCCTCGCCGGTGGTGGTTCCTCCTC
CTCCTCCTGCTAGCTTCTTCTTTTCTCCTCTTTTCTACTTAGTCAACTGC
TTTAACAAAACACGCGCCCACACTCTCTTTCTTTCTTCTCCTTCTTCTTC
TTCTTCTTCTTCTTCTTCTACTTCTTTTTCTTCTTTGATTTCGCAAAATG
ATGCTCAAAATCAAGAGGGTTCCTACTGTCGTTTCCAACTACCAAAAAGA
TGAAGCCGGAGACTCTTCTCGTCCCGTCGGAGGTTGTGGTCGGAATTGCC
TCAAAGCTTGTTGCATTCCAGATGCAAAGCTTCCTCTGTATGCTTTTAAG
AAGGTTAATGGAAAGGATTTGGCTATGCATGAATGCGGGGAGCCTCCCGT
GGCATTCCTGGACTCGCTTCTTCTTGGAGAGTGG
clm0054 9.930				Contig215
ATTGAGTCAACATCATTGGTGGAGAATGATGGTGTTAACCAAATCACTGGATGTGCTGCA
AGACCATTGATCTGTAGCAGAGGAGAGCTTCTACCGAGGTTTATGTGCTGTGGAGACCGT
TGTGTGGATGTGACTTTAGACAACGATAACTGTGGGATATGTAATTTTAGGTGCCCCTTC
AATCGTCTATGCTGTGGCCGTTTATGCATAGACCCATTAACCAATATTTTCAACTGTGGG
GGGTGTGGAAATGTATGCCCTTTTGGAAGGTTATGCATATTAGGATCATGTGGCTTTGAA
CGAGCACTGCCAGTTCCAGAGCCACCATTACCGGTTCTAGTGCCACCAACGCCAGTTCCA
GTGCCTCCAACACCGTCACCGGTACCAGTCCCACCAACACCGGTGCCAGTGCCAGTGTCA
CCGTCACCATCACCGGTGCAAGTGCCAGTGTCACCATCACCATCACCAATGCCAGTGTCA
CCGTCACCATCACCAGTACCAGTGTCACCATCATCAGTGCCAGTTTCACCATCACCGGTA
CCAGTGTCACCATCACCGTTTCCAGTGCCGGTTTCACCACCGATGCCAGTGTCACCGTCA
CCATCACCGGTGACAGTGCCAGTTTCACCGTCTCCGGGGCCGGTGTCAGGATC
1_0037 15.743
1_0945 17.153
clm0437 24.349				962_116_14550828_16654_45695_049.ab1
AATGAGAAATTCTACAACTTTGTGAAATTTAGAGTGAATTTCAAATTTTATTATTTTAGTTATTTGATTTTTTTTTAAAT
TCCTCAATTTCAATTTTCTTTTAATTCTCATCATTCAAACAAAACCATTTTACTTCAAAAAGATTTAAATTTTCCAAATA
AATTAATTATTCTCTTAAATTGGTTCATCCAAACATAATCAAAGATCTGGTTGCTTTGGAGACAATTAAAAATATTGACT
CGTACATCCATATATATATATAAAATTAGCAACAGAAAGTAGAATCTTGGAAAGAAGTTTGATGGGTTTAAGGGCATTTG
GGTCGTCCTTCCTTGGTCTTCCAGGTGTTGTAGCAAGGACAGAGTTGCTTGTTGCCGTAAGTACCAGGAGGAACGCATAG
GCATTTGGCACAACACTTTTGGCAGAAAAACATGCATGGCTTCTTGTGTGAAGTTGCTGAGCAACGGTATGTGCATTTCG
GTTTACAATCTGTTACAAATTCATCATCATCATCATCATCATCATAATACAAATTAAACCAACATCTTTTTCATCACTCC
ATATTTACCTGAAGGCCGAAGTGTTCCGCTGCGCGTATAAGCCTGCTCAAACGTCACAAACACACTTTCTTAGAGAATCA
TTAACTGCACTTACGATCAGGTGTTGTTGCTGTT
1_0251 27.614
1_1419 29.378
1_0839 30.023
1_0362 34.921
1_0877 34.921
clm0077 37.801				Contig555
TATCTCCCATTTGCGCGCACTCCTCCTTCTTTCTTGGTTATATATAGCGAACAAAAAATG
AATGCCTCTCCCTCACCATGATCCATGATTTTATAAAGACCCATTAACGCTTTTGTAGGA
TTGGAACAGAGATCAATGAAACAGAAGAAAAAAGCAGAAAAAAGAAAAAGAAAAAAAAAA
GAAAAAGAAGAAGAAGAAGAAGAAGAAGAATCAATGGCGTCCTCTGCCTGCACCAAACCC
ATCTTCCCCTCATCCTTCACCCTTTCTTCTTCATCTTCTTCAGAATCAAAGTCAAAACTT
TCTCACGTGTCGTTCACCAACGCCATACCCATCTACCGAAAACTCTCCCATGCTAACCCC
TCCAAACGCTCTTTGGCGGTCAACAATGCTTTGAAAACAGTTGACCCGACAGCAACCTCG
GTGGGGAGCTCGAACTCCGAGGATGTCGGGTTCTTGGGTGAAAAGCCGACGATCTTGGTC
TCCGAGAAACTTGGAGAGGCGGGGCTCAACGTGTTACGCAGTGTGGGGCACGTGGAATGC
GCGTACGAGCTCTCGCAGGAGGAGCTCTGCACCAAGATCTCGTGCTGCGACGCTTTGATT
GTGAGGAGCGGAACCAAGGTGACGAGGGAAGTGTTTGAGGCTGGAAAAGGGAGGTTGAAG
GTGGTGGGAAGAGCCGGTGTGGGCATTGACAACGTGGATCTGCAAGCAGCCACTGAGTTT
GGCTGCCTCGTCGTGAACGCGCCCACCGCCAACACTATCGTCGCCGCCGAGCACGGGATC
GCTCTTCTCGCCACCATGGTCCGCAACATT
1_1492 42.726
clm1142 48.904				EI923314
AGCTTCATCATATGCTCAAAAATACCACTGACACCATCATATTTGGTCTTCTCAAGAAGT
GATAGATATTGACCCTTTTGAGCTTTGTCAAAAGTCTTAAACTTCTCACCAACTAATCTC
ATAAAGTCCTTAGCATTGTCCTTATCCGGAATGCTCTGTCGCATAGACTTCTCCATGGTA
TATCTTGTAAGACCCGGGAAAATTAATTAATTAATTAATAAATGTGGGTAGAAGGTGCCT
TTATGGCATTAATCATTGTTTAATGTGACATGGAAAGGTACTAGCTCATGTGGTTGAGAG
TACTTTGATTGGGTGAGAAGACTTGGGTTTGAGTCCTATGTATGCCAATTATGTGTTGTT
ATTTTATGAATTATTTTTAATAATATGTAAGAGTGTGGAATTTGAAATGTAAACGTATGT
TGACTGTGTATATCACTAAATATGAATTGGCATGGTGGTTGTGCTTTGGCATTATGAGTG
GAGGGTCACGAGTTCAAACCTTGGTAAACAGAACTTAACCTTTATTTTTATTAAAATTTG
GTTTGGAACGAAGCCAAAAGTTATGTAAAGGGAAGGGTTTTGGCAGTGTGGTGAACTGGT
GTAGAGAGGAGCACGGGTTTGAGGGTGAATTGAGTTTGGGTGGGCAACAGCTGAAGCAAG
AAGAGATTTTGAATTAAGGGACCCTGTCTTCACAATTTTGATCACACATTCCAGGTTAGG
GGAGTTGTCTCTGTGTGTTATATGTTAATTGATGGTTGTGTTATGATTCTGGATTATTGC
TTCTTAATTGAATTTTGAATGGTGGCAATTTCGCATTCTATGTGTTGTGATTGTGAATGG
AGATATTTGAAATTTGGATGTTTTATTATGTATGTGGAATAGGTTGTGGGATG
clm0209 53.441				EI920378
TTCACCCTAGTAATTACTACATTAATGTCCAAAAATAAAAAAAAAATGATTTAAATAAGG
TTTCTTGATCACTTACTAATGTAGCAAAAAATAATCCAAGCATAAAAATATCTATTTCAC
GCTAGCCTATCATGCACACATATACTCATAACATCATGCCACGTGTTCATATATGCACTC
ACAATAAATTAATTAATTAAAACATTACATTAATGTCATACACAAGACTTGCACCTAAGT
CCCCCTCAAATGCACCAAGCGTGTCTAACCACTTAAGCTACTATTGCTCCTTTGTCATAA
TTCTCCGTATTAATTACTTTATAGATTCCTTCCTTCACATTTATTAAATAAATATTTATT
TATTTACTTAATTTTCCCGAGTCTTACATAATTTCTTCATGCTTTAAACTTTATTTTATT
AAACACTTAATAAAATTAACAATAAAAATAGAAAGTTGTTCACTTTTTCTCTAACACACA
CACACACATACACCCACACCCACACCCCCACACACACACACAAACACACACACACACACA
CAGACATACCCACACCCACCCATACACACCCACAACCACATACACACAGAAATTGGCAAG
ATAAGTACTCTTTAAAATATGAATAACCCATGATAATAGAAGAACGATATAGAGGGAGAA
CAAAGCACAAGAGACTCAAGAGAGTAAGAGATGTGAGTAAGTGCGTGTTTTTGGAGAGCA
ACAAACCACCTTTTTATAGGTGTGAATGAGGAGGGATGGAGATGGGTTAAAATCTCATGG
CTCATGATGAAAATCTTGTAACAGCTCAATAAAAATCATATTGTTGTAAATGCCAAATCA
AAACCGCTCTAGCTATAATGGCCAAAATGCAACTGCATATTTTGCAATAACCAAATTTTA
CTATATATATATATATATATATATATATATATATATATATATATATATATATATATATAT
ATAT
1_0049 66.155
LG6
clm0376 0.000				Contig107
ATTCTTAGAGTATGAATTCTCTTTCACGGTCAAAATATTTCAGTAGAAGAGAGATGAATA
TAATATATTTAAAAGATATGTTAGGAAATTATAATAACTCAAGTTGTATGACTTTTTTTC
TTCTTGTAATAATATACAAAGATAAAACGTTTTAATAAGATGAATAAATTATTTAAAAGT
ATGAAAAAGCAATCCAAAATCACGAAAATCACTTGGTGGAGATTACCGTGTTTAAGGGAG
GGTATTCTCGTCCTAAAAATACCTGTGATGAAGCTAAAAGGGAACAATGGCGGAAGGAAA
GGAAAGTGAATAGAGGCCTCAAAAACCTCAAAAACCCTCTCTCTGTTTCTCTCTCTGTCT
CTCTGTGTCTCACTCACTCACTCACCCAAACACACACACACACACACTCGAACTTCACTG
TGGAAGCTTCATCCATTCATCATTGAAGGGTAGTACTAGTAATTTGACCGAAGAAATGGC
GACTCATCATCTTCCCGACCACTTCAAGTGTCCAATTTCCCTAGAAATAATGTCGGACCC
TGTAATCCTGTCTTCGGGTCACACCTTCGACCGTTCCTCAATCCAACGTTGGCTAGACGC
AGGCTACAGAACATGTCCAATTACCAAGTTGCCCCTCCCCGACCAACCTTCCCTCATTCC
CAACCACGCGCTCCGAAGCTTAATCTCCAACTACACCCTCCTACCTCCTCTCCACCAAAC
CATTTCCCAACCTCAAACCCTAATTTCCACCCTCACCTCTCCAGCTTCTTCCTCCGATTC
CAAAATCGATTCCCTCCGCCACCTCACGCGCCTCTCCAAGCGTGACTCCGCCTTCCGCCG
CCACCTCGCGGACTCAGCCGCCGTCCCCGCCGTCCTCGCCGCCGTC
1_0323 0.864
1_0691 2.759
1_0307 3.375
clm0134 6.587				Contig429
TTCTAAATTATAATATTCGTCGGTCTTCATAAAAATGAATCCAGCATATAAGTCTCCATT
TTGTCACGATAAAAAAGAATCTATATACGCAGAGAGAGAGAGAGAGAGAGAGAGAGAGAG
AGAGAGAGAGAGAGAGAGAGAGAGAGTGATGGAGGAGAAGACGGAGAAGGTGAAGGGTGA
GGCGGTGCAGATAATCGAAGCGTTTGAGGTTGTGCCAAAGCTCGTGGTTTTTGATCTCGA
TTACACTCTCTGGCCTTTCTACTGGTTCATTCCTACTTCCTACCCTCTTTTCCTTAACCT
AATTTCATTTTTACTGTCTAATTTATGAAATCAATCTTGTTGAAAATTCAGTGAGTGTCG
ATCGAAGCGTGAAATGCCTTCTCTGTATCCTCACGCTAAAGGCATATTGTTAGCGCTCAA
AGAGAAAGGTATCGACGTTGCAATCGCTTCTCGCTCACCAACCGCTGACATAGCAACAGC
TTTCCTCAACAAATTGGGCCTCTCCCCACTCTTCGTCGCACAGGTGAACTCTTTTGCTTA
TCTTTCTTTTTCAGTTCAAATTTAACGCAGCATGCATTGGTTTTTATTTCTCTTCTGAAC
TTTTGGTTTGTTCAGGAAATATATTCCAGTTGGACACATAATACCGATCATTTTCAGAGA
ATTCATTCGAGGACCGCTGTCCCCT
1_1097 9.297
1_0024 10.035
1_1082 10.035
1_0823 10.035
1_0066 10.239
1_1515 10.643
1_0369 17.745
clm0978 20.720				UP12_686
AGATCACAGCATATACTCACAATCACATAGTTTTTTAAAGCGATAGAAAG
AAAAGAAAGAAACAAATGGCAAACTTTCCAGTTGTTGACATGGGGAAGCT
TAACACTGAAGAGAGAAGTGCTGCCATGGAGATGATAAAAGATGCTTGTG
AGAACTGGGGTTTCTTTGAGTTGGTGAACCATGGTATATCCATTGAGTTG
ATGGACACCGTGGAGAGGTTAACAAAAGAGCACTACAAGAAGACCATGGA
GCACAGGTTCAAAGAAATGGTGGCCAACAAAGGTCTTGAGTCAGTTCAGT
CAGAAATCAATGACTTGGACTGGGAAAGCACCTTTTTTCTGCGCCATCTC
CCAGTCTCCAATGTTTCAGAGAACACAGATCTTGATGAAAACTACAGGAA
GATAATGAAGCAGTTTGCAGTGGAATTGGAGAAACTTGCAGAGCATCTTC
TTGACTTGCTGTGTGAGAATCTTGGACTGGAGAAAGGGTACCTGAAGAAG
GTGTTCTATGGATCGAAGGGTCCAAATTTTGGGACGAAAGTTAGCAACTA
CCCTCCTTGTCCTACCCCTGATCTGATAAAGGGTCTAAGAGCTCACACCG
ATGCTGGTGGCATTATCCTACTGTTCCAAGATGACAAGGTCAGTGGACTG
CAGCTCCTCAAGGATGAGCAGTGGATCGATGTCCCACCAATGCGTCACTC
CATTGTCATCAACCTTGGTGACCAACTTGAGGTCATAACCAATGGGAAGT
ACAAGAGTGTGATGCACCGAGTCATTGCTCAAACGGATGGCACCAGAATG
TCCCTGGCTTCCTTCTATAACCCCGGAGATGATGCTGTCATTTCTCCCGC
ACCAGCCTTGGTGAAGGAATCGGATGAGACAAGCCAAGTGTACCCGAAAT
TTGTGTTTAACGATTACATGAAGCTCTATGCTGGTCTCAAGTTTCAGGCT
AAAGAGCCAAGGTTTGAAGCTATGAAGGCCGTGTCAAGCGTTGATGTGGG
TGCCATAGCCACAGTTTGAGCCTCTTAAATATATATTATATAAGCATGGG
AACGTATGTGTGTTTATGTTAATAATAAACAAAGGCTACTCAGCTCACCG
TATAGTGTTTGATGCCCTTGATAATTGGTATGGAAGCTTGTGCAGTATAA
TCAAACCTTATATATATATATATATATATATAATATTTAGTTCAAAAATA
AAGTATTAGGTTGATCTTAGTTGGTGTGTGTGTGATCTGTGATATGATGG
TCAAGTTAATGCGATGTAGTGATACACTGTTTTAGAAAGTAACCTCCTCT
TGCCCATTTTACAAAAAAAAAAAAAAAAAAATTCTTCTTTGCCTTATGAT
TCTGTGAACAGTACTATATATATTCTCTCTTTCTCTCTCTATCTTTTTAT
ATGAACAGATAAATGTTATCGCCAAAAAAAAAAAAAAAAA
clm0840 22.343				UP12_3753
AAGGAAGGTATAGCATAGAAGAAGCAATCGTATTATCTTGCACTGCATTG
GATCGCATCGCTGGAACATAACACAACACAACTCTTATTTATTTAATTTG
ACTCTCTCTTATTTTCTCTCTCCGTGATTACTTCTTAATCATCATCATCA
TCTTCTTCTCTTCTATTCTCTTCTTTTCCTTCCTCTGTTTCCTTTCACAA
CAATTCTCCTTCCAGATTCCAGCCTTAACTGTTCGCAATGTCTTACGCAT
ACCTCTTCAAATACATCATCATCGGGGACACTGGAGTTGGAAAGTCCTGT
CTCCTACTTCAATTCACGGACAAGCGCTTTCAACCTGTCCATGACTTGAC
CATCGGTGTTGAATTTGGTGCCAGGATGATCACAATTGATAACAAGCCAA
TCAAGTTGCAAATATGGGATACGGCTGGTCAAGAATCATTCAGATCTATT
ACTAGGTCTTATTATAGAGGGGCTGCTGGTGCACTGCTTGTTTATGATAT
AACCAGGAGAGAGACATTTAATCACTTGGCTAGCTGGTTGGAAGATGCAA
GGCAGCATGCAAATGCAAATATGACAATTATGCTGATTGGCAACAAGTGT
GATCTTGCTCATAGACGGGCAGTAAGCACAGAGGAAGGCGAGCAATTTGC
AAAGGAGCATGGGTTGATATTCATGGAGGCCTCAGCAAAAACTGCTCAGA
ATGTTGAAGAGGCATTCATAAAAACAGCTGCAACCATATACAAGAAGATT
CAAGATGGAGTTTTTGATGTATCAAATGAGTCTTATGGAATTAAAGTAGG
ATATGGTGGAATTCCTGGACCTTCTGGAGGTAGGGACGGCCCTTCTGCTG
CTGCTGGAGGCTGCTGCAGTTGAATGGAAGATATCAGAATCAATTTGCAT
CAATATAGTCCTTTATGTATTCTCTTTTTTTCTATATTTTGGGTTTGGAT
ATGAAAGATTAAATGTTCTGTCCATTGATAAAATCAGATAATTGTATAAT
GTTTTCTTTTAATCTTGTCTTTGTTTCTTTGACTTGAACTGATTATTTGT
CTATAGTTGTGTGCATAGTTAATTGATATGTTGTTTCATTCTAAAAAAAA
AAAAAAATGATAAAGGGCCTATATATATTAATTACCACGGCTAAAAAAAA
AAAAAAAAA
1_0897 24.512
1_1363 24.512
clm0865 25.612				UP12_647
ACCCTCCCTCGCTCTCTCTCTCCACATCTCAACCCTCAAGTTTTCTTATA
AATACACAGAAAGAGAGTGAGCGAGTGAGTGAGTTGAGTGAGTGTTGAGT
AAGTAGTGACTGTGGGGTGGCCTGAAGTTGTGTGATTGATGATGATGGTG
ATGGAGATGGGATCCATGTGGTTGATCCTTGTGGTTGTAGCCATTGGTGG
TGCTCTTTTAGTCCTCAAGAAGTTAAATTGGTGGCTCTATGAATCCAAAT
TAGGTGTGAAGCAGTACTCTCTACCCCCTGGTGACATGGGTTGGCCCCTC
ATTGGCAACATGTGGTCCTTCCTCAGAGCTTTCAAGTCCAAGGACCCTGA
TTCCTTCATCTCCTCCTTTGTTTCCAGATTTGGACGAACTGGAATGTACA
AGACCTTGATGTTTGGAAACCCAAGTATAATTGTGACAACACCTGAAGCA
TGTAAAAGGGTGTTGACAGATGATGATAAATTCACTACTGGTTGGCCTCG
TTCTGCAATAGAGCTCATTGGAAAGAGGTCATTTATTTCAATGGCTTTTG
AAGAACACAAGCGCCTCAGGCGTTTGACATCCTCTTCAATCAATGGCATG
GAAGCTTTGTCCCTTTACTTGACATATATTGAGAAAAATGTGAGAAGTTC
ATTGGAGACATGGGCCAAGCTTGGACAAATTGAGTTT
1_0704 26.810
clm0627 28.055				962_274_14612389_16654_46872_025.ab1
AGTACTTTAAAACAGAGAAAAATAATCCAACAAAGAGTAAGACTAAAAGCCTCCTCTTGTCTCTCTTCCGCTCCCTGCAA
CCAAATACAGAACAGAATATACACATTCATGCTCTTCCTTCTCCTTCCAAAACCATTCTAATCAATTCAATCCAAACACA
ATATAAATTTATATTCTTTTCTTCTTCTTCTTCTTCTTCTTCATCGCAGTAATTTATCAAAGCAAACTATTAACCTAACC
CTAACACAAGATGGTGAAGGTGCGAATGAACACCGCCGATGTAGCCGCCGAGGTCAAATGCCTCCGGCGCTTCATTGGAA
TGCGGTGCTCCAACGTCTACGATCTTTCTCCCAAGGTAGCACCTTTCTTCTCGTTTTTTGTTCTTCCACTTTCCTCAATT
CGGTTTGATTCGATTTTCCCTCTCTGCAGACCTACGTTTTTAAGCTGATGAACAGCAGTGGAGTTTCGGAATCTGGGGAG
AGCGAAAAGGTTCTACTTCTCATGGAGAGTGGCGTTAGATTGCACTCTACTAT
1_0760 29.271
1_1244 29.271
1_0124 29.271
1_1080 29.271
1_1346 29.579
clm0022 30.091
clm0511 30.530				962_180_14575448_16654_46128_003.ab1
CTTTTATTTCTTTTTTAATTTTAATTTTCTCACGAATTTTCAAAGCTTCATGCTTGAGTATCTATATAAAGCCTCCACCC
TTCTTTATCCTCTTCATAATAAGCCAAAACCCTCTTTCTCTCTCTCTCTCTCTCTCTCTCTCTCTCTCGCAGTATCTCTC
TCTTGATTTCTTTACCTCTTCAACCCAAACACACTAATTAAATCAAAAGCTATCTTTGTTGTTGCTTTGGGTTGGAATCA
ATCAATCAATCAAAATTATTTGAAAGTGGGTGACTCATGGAAGTGAAAGGAAAGGTAAGCACCATACTCCAAAGTGAAGA
TGAGATGGACCTTCGAAGAGGTCCTTGGACCGTCGATGAAGACCTTGCTCTCATCAATTACATTGCCAATCACGGAGAAG
GTCGATGGAATTCCCTTGCACGTTCCGCCGGTAACATAACATAACATAACTTTTTTTTTTCTTTCATATATTTTTCATCC
CAATACTAGTAGTGATGATTGCAATTAGTTACACTATTTTCTTCATACACTGGCTCTCTATCTTCCACACCTCTATGATT
GTGAAAAGCTCTTAACCTCTCGTCCCGTTTCGTCACCAATCAATTTGTTGGGTGGAAAAGCCAA
clm0074 31.271				Contig470
CATGCAATGATGAAAAAAAAAGTGGAAAGTTGGAAAGCAACACGTAGGGGGCAACCCTTG
TGGGAGACTATAATTTTACAATTATTTGAAGACTTTGAAACTCATTCGGTGTAAGCAGTA
ACTACAATGCAGGAGATGATGATGCAGTTCAATCCAACAACAGATTGGAGTTCACTGCAG
CTGCTAATGATCTAAGCATTTTCCTTGAAAAAATTCACAGGAGACTCACTTGTCCATGAA
GTTGTGCATATTGACGACACAGCATTTCATCCACTCTGCCATAACTTTATCAGTAAGACT
TAGGTTACATTTAGCTACATAACAAGAAGCCACTCTTGCTGTACCGAACAAGTATTGTCA
GAGTGCAACAGTCCAATTAGCTTGTTCAAATTCTTGTCCCATATGTTGCCTTGTTAGGTG
AGAGCATAACTTACGACAACAAACTATCTAACGGTCAGCATGAGGGGCAGGGGCAGGGGC
AGGGGCAGGGCTTTTTGTTTAATCTTACAGCTACAGAATACCTGTTGAACCCTTTTTAGA
GTTTTTCCGCGTCACAGGGAGTTCAAGAAGAATGAAAAAGTAGCACCGTTCAGCTTCCCT
GATATACTGGACTTCTCCGTTCATTACCTTTAGAATCTTCCTGCTCATGCTCAATCCTAA
ACCTTCTTGACTCACCCACCGACTGTTATTGAACATGTCTTGAATCAGTTCAGGAGGAAG
ACCTTCACCGGGACATACCATTC
1_1298 32.989
1_0015 33.465
clm0707 35.227				UP12_5562
GATCTTACCTTACCATAACAAAAAGTTGCTTCTCTCTTTCACTCTCACTC
TCACTTTTTTCTGTGCTTCTCTTTCTCTCTCTCCTTTCACGCTCTTCGAA
TAGTGTAGAGAGGAAAAAAGGTCTCAAAGATGAAACCAAAAGACGGGTTT
TTTGCTGAAGGTCCATATAAGGGGTTTCTCATCATGCACGTGACTAGCAG
CAAGGTGGCCATGGTCAACCCTCTGAGAATTGGGAGGTGTGACCGAAAAG
AAGCCATTAGTGGCTCTGAAATTGGAGCTGACAATTCTCCTGGAGTGCTG
CCAGTAGCAGCAGCAGGAGCTTCATTCTAATCTGGTGCTATCCTATCTGA
GCTTTTTACTTCCTTCTATCATCTTTCTTCACCATCTAGTTTCTACCACA
CTTCTTTGTTTTTCCTTGAACTCTTCTTGACCTTGTAAGACCTTTTCTTG
ACCTTGTAAGACCTCACACCCTATATGTTTTCTTTGTTTTTGCTTTTGTG
GAAGACCCTATATCAGAATCCACTGATATAGAGTTTCATCTCCTTCTTTC
CCCGTTGCCACCCAACTCATCTTCTCCTTCCTTGTCTATCCCTCCTGAGC
TGTTACAATTTTATCCTACCATCATGATGCAACCAGTAATATCATGCCAT
GGCTTCAAACAAAATGATTATGGTTGTTACCTTACCTTACCTTAGAACCT
CCTTCGGTGGGGTTCTTCAAATCTGCTAGCTACTCGGAGAGCATGGCTTC
CAAAAGCACAATCTGGCGTAGTTTATTTGCTGTTCTTTTATTTGCGAGAG
ATCAATGTAGCTTGTACTATGTGCAGCAGCAGCAGCAGCTAGCATGCTTG
GTCGTGGTCCTTAAGGTAGGTATGTATGTATGGTAAGTTGTAAAGATTGG
CCATAGTGAATAAATCAATGTTGCTTGTATTCTGAGGAATTCAAAAACCT
TCTGTGTAATATTCTGTTAAGGCAATCAATTTCGCTTGTATCATTGTGTG
CAGAATATTTATGCTGTTGCAGACATCTGTTTCGTTGTTTAAAAAAAAAA
AAAAAAA
clm0646 36.928				962_284_14616187_5489_46949_044.ab1
TTCCACCGCCGCTGTCGTCGCTGAACCGGAACGGTAAACCGAGTTTTTATCTCCGGCCGGTGAGGAAAGATGGGAGGTTG
GAGTTGACGGAAGTGAGAATAGAGCGGGCGGAGATTCTGCATGCGTGGCGAGAGAACGGGCGGTTGACATTGCGTCTGGT
GTCAGATCTTGAAGAGGAAGAGATGATGGAAGAAGAAGAAGATGAAGAAGAAGAGAAAAGGATAGAGGAAGAGAATGTGG
GAGAGTGGAGGCTACGTGGTGTGGGAGGGAGTAGCGAAGGGTTAAGGAGGTGTCACGAAATGGTGAACCATCATCACCAT
CACCATGTTCATGGCAGCATGCGCATGTGTGGAATCAGCATTGTGTGAGGGTTGGAGGACACGTGGCATGGGAGTTTGAA
AGGGAAGATAGAATGTAGATGCAGTGAATGAATGATTTGAACGTTGGAATTTGCACTGCGAAAATTGGCAGAAGAAAGGT
GTTGGATGTGTATAGAGAGAAAACATGCATGCATGCGGTGGTGTTTGGTTGCGGGAAAACGACACTGTTCAGAGGTCCAC
ACACACTGTAATTACTTTAACTGCGTTTTGTATTCTTAGGCAGAGAGAGAAAAAGAGAGAGAGAGGATGTTCCACACGGA
GAGCGATTGCACTGTATT
1_1042 38.780
clm0972 42.751				UP12_4410
ACAGCTATTTCTCTCACCTTCTCCGATTCTCACCTAGTCTTTCCTTCCTC
TCTATATTTTAAGATGAGAAGGGAGATGAGGGTTGTTGATTTGTCACGGT
GGTGACTTTATTGGGCAGTGTCGATTTTTTGTGATGCTGGTGTTTTTCTC
ATAAATTTTGGATTTTTTTAATTATCTGGGTTCTGAAAAAATGTGGGGTA
GGTGGCGGTGGTGTGCTGGTGGGGGTTTTCTGAGGCAAAGGGTATCTGCA
ATTGGTAGTGTTAGTAATGGATATAGGGAAAAGCTTCATCCTTTTGATCC
TCCTTTGTTGGGTTTGAGGGGTGGTGTAAGAAGAAGTGGTGGTGGTGGTG
GTGGTGGTGTTGGGATGACACCTTTATCTTTTCTGTTGAATCAAATAAAG
AGGGGTGTGTCAACTTCAACTGGGGGTGGTGGTGTCAGCAATGGTAATGA
AAGAGAAGATTTTATATCATTCTCTGAAGCCAAGAAGCTTATGAGATTGG
TGAATGTGGAGTCCCTCAAGATGAAGCTTTGTATGGAAGGGAAGGAAGTT
ATTTGCTACTCTGAGCTTCTTGAGGCCTGTGAGAGCATGGGGATTGCCAG
AAGTCCTGAGGAGGCTGCAGCTTTTGCTAGGGTTCTTGATGAGGCTGGGG
TTGTTCTCCTCTTCCGGGACAAAGTGTATTTGCATCCTGATAAGGTGGTG
GATCTGGTTCGCAGAGCCGTTCCACTGGCACTGACTGCTGAGAACGATCC
TATAAGGGAGGAGTTTAAGATCCTGCAAGAAAAGAAAGAGGAAATTGATG
TGTTGGCACATAAGCATGTGCGGCGCATCCTGTGGTCTGGACTAGGATTT
GGCCTAGTGACAGTGAGCCTCTTCTTCAGACTAACATTCTGGGAATTTTC
ATGGGATGTAATGGAGCCAATTGCATTTTTTACAACAACCACAGGGTTGG
TCATAGGCTATGCATACTTTTTGTTCACTTCAAGAGACCCTACTTACCAA
GACTTGATGAAGAGGCTTTTTCTTTCAAGGCAGAAGAAGCTTTTCAAGAG
CCATAATTTTGACATTCAGAGATTCAAGGAACTCCAGTGCAAGTGCAAAA
CACCTTTACATGCTAGTACCAATTTAAAAAATCGCATAGGGGTGGAACTG
GATCTTGAAGATGCTTTACATAGTAGAGATTAACATTTTCAGGAGGATTT
GCCATTCTTTATACTATAGTTAACTTTGTTCCCTTTGTTTTAGTGTTGGA
GGGGAGAGATTAAACTAACTATAGTTTTGCCTTCTTATTTGCCTCATTTT
CGTACCAATGCATGAAGATTATGTTCTATTCCATCTGTTGATTGGTCGTT
AATTCTGAGAGTACCAGTCATGCGATTTTTGTTTCCGTGGTTCTGTTAAC
TGTTGGGATAAATATATCTCAAATGGTCTGAAGTAAATAAAGTTCACTAG
TTAAAAAATTAAAAAAAAAAAAAAAAA
1_0010 47.761
clm0229 53.294				EI920995
AGCTTGCCAAAGTGGTGCCCTATCGGCCACAATTTTTTCTCTTCAACCAATTAAGAATAG
ATTGATACACACATTTGCACATTTGTTACAATAAAAAAATCACTATCGGCTCTAATATCA
CTTGGTAGATTTATATGGAGGAAGTTTTACTGAGGAGATACAATATCAATGAGACCCGAG
CCCAACCACATAAAACATTGACACCACTCTCAACCCAAAACCTTAAGATAATGGGTTCAT
GAGTCTTTATTCTTATATAATGTTCTACTTTCTCATTTCTAGTCAATGTGAGACTTAGAC
TCACACTTGGATTCCTAACAAAATATATATATATACATATATATATATATATATATATAT
ATATATATATATATATATATATATTTCATTAACATTTAGTATCTTTCTTTTCTTCTAACA
TTATTGTTAGTATTATGGTGATTGATTTAGTCTTTTAGTATTGTATTTTGTTATATAAGC
AATCCTATGTACAATTTGAAATACACATAAAAATAAAATATTTTCTAATATAATCGTGGA
CGTAAGCATACAAATTATATACTAAATTATGTTAAAGTCTTGTGTTATTAATTTTTTCTC
CTTTATTATTTTTTTATTGTCTTGTTTCTAACAATTATATATATATATATATATATATAT
ATATATATATATATATATAACTTTTTTTATTCTTTTCTGTTTTTTCCTCTCTATGTGTGT
GCTCATCTTGACCAAATGTTTTCCTCTTAACGTTATATTTATTGCGACAATAACGACTTG
ATTCCATGACTTGGTGGTGAACCAATCGACCCTTGATGACATTATTATACTTTGTTAATA
TATATACTAGTTATTGGGGGCTTT
1_0514 56.993
1_0542 57.461
1_0933 61.962
1_0426 62.840
1_1273 63.395
1_0171 67.227
1_1007 69.296
clm0149 72.740				EI918914
AGCTTTTTAAAACATATGTATTAATCTCCTAAACAAGCTTCTTTCGAATGCATGTGATGG
GAAATAAACTTTCTAGAATAAGATGTTTTTCTAAAAATATTTTAATCTCTTTTCTCTTAA
TATGAGGTGCAGCTAGTAACAATGAGGTGTGAAATAGTAAAACAGTAAGAAAATATATAA
ATTTCAGAGTTCTCCTCAAATCTAAATTGCGTCCGTGTATTAACAATATTTTTAGAACGA
TGTTTTAAACTTTAAAAAAATTATTTATTGTCAAAGAAGACAGTATAGATTTAGATTAAT
TATAAAATTAATGTTACGAAAGTAATATACATATATATATATATATATATATATATATAT
ATATAATTATATCAAAAAATTATACTTTTATATTAAATAATATCAGGATTAACTATATTA
ATTTAAATAAATATAATATTAAAAAATAAAATTAATTAATCTAATATTAACCTTACCAAA
CACGTCAAATAAATTATAAATTAAAAATAAAAGTCAACTTAATTAATATTAATCAAAATA
TATATAAATATCTAAATTATATAATTATATAAAATTACCGTTGAGTAAATTATATTAATT
TTGTTTAGTTTAATTTGACGTTGGAGTCAATTCCATTTTTATTAATCGTGATATTATTAT
TTAATACTTAATTAGATATGTTTTTATAGTTGAAAAAAATGACTTGATTTATCCATGTTT
GAGTCCTTATAATTTTACTTATTAATTACAAATAAAA
LG 7
clm0520 0.000				962_193_14580478_16654_46296_052.ab1
TCTTGGCAGATAACATACACTTTGACAGAACCAGAAATTGCCTTCACGGGAGATACCATGTCAGATTTCATCATTGATGA
AAATAACACAGACGTCTTAAGGGCTAAAATTCTTGTATTGGAGGTGAATTACTTTATACTATACTTTTGTGGCTATAAAT
TATTCATTAGTAATATAGAAGCTTTGCTAGTCATCTCCTTTCTTAAATGCTAGGAAACATGACCTTGACGTTTTATGTAA
AGGAGTAAAAGGAATTTAATTTGAACTTGTTTCTGTTGTGTTATATATATATATATATATATATATATATATATATATAT
ATATATATATATATATAATTCTTTAAGAATACCGTATTGCATTCTCAATGAACTGATTCTCGTTTTTCCCTGTCTATAAC
TTTTGTTGGTGGTTGATATTGTGGTTTTACAGCCATTTTTTTCCCTTTTTCTTTTATTCATGTAGTGCACCTTTGTTAAC
GATTCAATCACCGTGGAACATGCCAGAGATTATGGACACACGCATCTGTCTGAGGTATGCTACC
1_1014 3.231
1_0006 3.695
1_1446 3.695
1_0719 4.200
1_1302 10.011
clm1125 10.982				EI922733
TTACTCAAGATCCACTTAGTGAAAGTTATCGCTCTACCCACACTAGGTTTTTCAAAGCCT
TCTCACATAGAGTTCTCAAGTATGTGTTTTCCAAATGAAAACCTACTACTATATTTATAG
AATCATATTTCGAAATTAGGTTAAGAATATGAAACATTAAGTTACAACTAGCACATTGAT
AATCAATTATCATAAAAACTTTTCTAAGAACATTTTTCTCATTGTGTGTGTGTGTATATA
TATATATATATGTGTATATATATATATATATATATATATATATATATATATATATATATA
TATATATATATATATAAGTTCTTTAGGTTATATAATAAATTGTGGCTCATTTAGTAATTT
AAATAGGGATGGAGATAGGTATTGGGACAAATATGTGGATGATGATGAGGCAGATATGTA
CTTATATCCATCTTCATCCCCATACCTAGTTAAAAAAATTGGATATTATATCTATATCCA
TACCTATACCCAGTTAATGCGGGTATTATATCCATATCCGTATTCTTGTCATTC
clm1242 12.278				>962_345_14640730_16654_47492_012.ab1
AAATTATACTCGGAAACTAAACATAAACAACACATGGAGCAAAAGAGATTTAATTCTTAAATGACAAAAATATCACTACC
TCTGGGCTGATGTACCATTTGCTATCTGTATTTCGATGAGGTTTGGAATCCGAATTGATGAGTCCATACAGTAACCCATG
ATCAACATTGATCCTATGCAAAGAGTCTAGAACTTCATCTACCCGGACAAACGCATCATCATCCGTCTTCATGACAAACT
TTGCCGAAACTTGTGTCTGTTGAAGGGATCATATGAATGAGTCGGAGGAAGGATTCTCCAAATCAAAGAAAGAGACAAGA
CATTACCCCAAAAATGCAGATTGCTAAAGTTTTCCAGGTGATGAGGCTGTAGTAGTCAACAAATGGCATCAGCTGCACGT
CTCCATAAGTTTGTGCTTCCCTCCACAACTCTTCATTAACTATTGGGCTTTTATGCTGCATGAGCTCAAACAAAAGACCA
AATTCAGTACAAAAAGGAAAAAAAAAAAATATATATATATATATATATATATATATATTGACAGAGAATTTTAAAAAGTA
GCAAATATCACGTCCATCTTGATCTTTATCAGAATGAAAAGGCTAGTGAAGAGATATTGAAAATAATGCTCCAGCGCAAG
CAA
clm0123 19.129				Contig179
AAAGCGGAAAAAGTTTGGATGGTAATAAAAATAATCACTAAGAAAAAACAATTATGTAAA
AAGGGCAAATACATATTACTTGCTATAAGTGTGATATATATATATATATATATATATATA
TATATATATATATATATATTAAATAGTAAATATTAAATAAGAACTAGAAATGCTTTAACA
CGAGAGCATAGCAGCCAATAAAATAGTAACACCCGAAACGACAGCGTGATTTGTGTGCAG
AGTGCTTCAGATTTTCTCTCTCTTCCTGGAGTCAATATTTTGTTCTAAAGCTCTCAACTC
AACAACTGCACCAAACCCTTTCAACTCCAATTCCTCCTTCCTCAATAATTCAAAAACCAG
AAACAAAAAATCACAAAATTTTTAATCGCAACAGATCCAATGGCTCTCTCAACTTTTTCC
CGCCGCCATGGCCTCGGATCCATTCTCGCCAAGCCCTTAACCGCCGCCGTCTCATCGCGC
CCGATCTCCTCCGACGCCCCCCTCACAATCGAGACCTCCGTCCCCTTCACGGCGCACAAC
TGCGAGGCGCCGTCACGCGCCGTCACCACCTCGTCCTCCGAGCTGCTTTCCTTTTTCCGT
GACATGGCCCTCATGCGCCGCATGGAGATCGCTGCGGACTCTCT
Clm0518 25.520				962_192_14579778_5489_46230_048.ab1
TGGTAACGCTCATCGCTGTCAGTGACGCCCTGGTTCACCAAACCAAACCAAACCCACAGATATATCTATCTCTTCCGTAC
TTCACTCTCTCTACTATATATCTCTCTGCAACACATTTCACATTTCACATTTTCATTTCTCTTCTATTCGCCTCTTACCT
CAATGGTACCAGGTCCACTGCTACTCCAAACAACAACATCATCACCAACGCAGAGTCCACACGATGGAGGGCCAAGATCT
CTCCCCATCCCACGTCGACACATCTCGACCGTCCCTCGGCTTCCCCTTAGGCACTGCCCTCCTCTTGATCATAATCTTCA
GCCTCAGCGGCATCTTCTCCTGCTGCTACCACTGGGACAAGTTACGCTCTTTTCGCCAATCTCACTCTCATCCACACGCT
ACACCCTCCCTCACCCAATCCCAACCCTCCATGGTAACTTTTTCATCTTCATTCATACTTACAATTTCATTTCAACCCAG
CCTTAAATATATAAATTTAATTTAATTTTAATTTTAATTTCAATTTTAATTTCTTGGTTATGATTGCAGGTGAAGCAAGA
CAAAGGTCAGAGCTTGCCAGTGTTGATGCCTGGGGATGAACTGCCCAAGTTCATAGCCATGCCTTGCCCGCGTCAACCTT
CGCGCCCGGATACCATC
clm0274 27.500				Contig42
TAATTGGACAGCAGAACAGTTGGAAAGATGGGACATGTTTTAATGAAGCAAAAAAAGCTG
AAACCGGCACACTTTACCTTTTTATTTCAAATCCAACATTACTTTATGTGTCTTCCTCAC
CAAAACAAACACCAACCTCACTCTCTCTCTTTCTCTCTCTTCTCTTCACCAAAACCTTTC
TCTTCCATGGGCATGCCACAACACCATCTTCAGTCTCAATCTTCTTCCAACAATTCCAAA
CGCCGAAAAAACCAACAACAACATGAACAAGAACAAGAACAAGAACATGTTCTGATCGCA
GGTCTCCCCGACCACATAGCCCAATTGTGTCTTTCCTCTGTAAACCCTTCTCTTCTCTTC
TCCATTTCTCACTCATGGCGTCGTTTGATATATTCACCTTCTTTTCCACCCTTCTTCTCT
CTCTACGCGATTCTCTCACCTCCCAAGTCCCACTCTTTCATCGAATTCCACACCTTTGAC
CCCATATCCCACTCCTGGCGCATCCTTCCTCACCACCCGCATCTCCGCCACCTCCTCCTC
CGCCACCCCTCCTTCCTCTCCCGCAGTCTCTCCGTCCAGTCCGTCAGCGCCGCCGGCCGT
CTCATCCTCCTCGCCGCCACCACGCACAATCTCTCTCCCGCCCTGCCGCGGCCCCTCATA
TTCCACCCGCTCTCCGGCACCTGGTCATTCGGGCCCGTGCTCGCCACGCCGCGGCGCTGG
TGCGCGCTCGGCGTGCTCGGGCCCGACGTCTACGTCGCCAGCGGCATCGGCGCGCACTTC
TCCATCCACGTGGCTCGCTCCCTCGAGAAATGGGACGTCCGAAGCCCTGACGGCGATGTC
TGGGAGAAGAAGACGGATCTCAAGGACGGGCGCTTCAGCAGAGAGGCCATCGACGCC
clm0400 28.368				Contig550
AACTATGCAGATAATCAATGTCTACAACCAACAGTATGAAAGTGCTGCTGCATTTTGGCC
ACTTGTTCATAGCCGCATCATTGCAAGCATGCTAATATCTCAGTTTCTTCTATTGGGATT
GCTTAGCACCAAAAAAGCAGCAAAATCTACTCCTTTGCTTGTTATCTTACCAATATTGAC
ATTTGCATTCCACAAGTACTGCCAGAGACGTTTTGAGCCAGCATTTCGGAAGTACCCTAT
TGAGGTAAGAGATATGCAGCATTCAATAAACTTTGGAACAAACTTTGGAACAGTGTAGAA
TTCTCTACACTAAACTTCTTTTTTGTTCTTCTTTGAAGTTGGCTACATGATACTTAAGAA
CTGATTTCTCTTGATCTATTCAGGAAGCAATGTCAAAGGATATGTTGGAGAAGAGCACAG
AACCTGACTTGAACATAAAGGCTTATTTGGCTGATGCTTACTTGCATCCAATCTTCAAGT
CATTTGAGGGTGAAGAAGAGGAAATGATTGAAGTCAGAGTAGATAAACATCAAACTAATG
TTGCTCCTAGTTCTCCTCCATCTAGTGAGACTAGTTCACCATCCCCACCCCATCATCTGC
ATCAATCATTCCCAGCCCATCATCTGCATCTACCATCACCACCCCATCATTTGCAAGAAC
CACCACCACCACCCCATCATTTGCAAGAACCACCACCACCCCATCATTTGCCTGAATCAT
CATCATCCCATGATTTACCTGAACCTTCCCTACCCCCTGATTTTCCTGAACCTTCCCAAC
CCCATCACTTTCCTGAAC
1_0755 30.292
1_1472 30.882
1_0906 31.161
1_0912 31.161
1_0384 31.540
1_0023 33.004
clm0426 41.964				962_111_14548735_5489_45643_026.ab1
AATTGAGTTGCTTGTATTTATAATTGGAGTATGTCTTCATAGATAAATATAGAATAAGACTTTTTAATATATAAATACAT
TAAATTATGAATTTATATTTATATTTATATATGGATTGGAACAATGTTCCAAATATGCACAATAAATTACATTGGTCATA
CTACAACAAGATTTAACTCTGTAATTGAGTTGCTTGTATTTATAATTGGAGTATATCTTCATAAATAAATATAGGATAAG
ACTTTTTAATATATAAATATATTAAATTATGAATTTATATTTATATTTATATATGGATTGGAACAATGTTCCAAATATAT
ATATATATATATATATATATATATATATATATATATATATATATATATAAAAACAAACTAACAACTACCAGGTTTTAGAT
AATCATTCAAACAACCTTATAGACATTACAAGAATGCTCAAGTCCATATAAAAAGCATTAGAACAAGGTCAAGAGAAAAT
TTTGTTTATATGAAAGAAAGTGATGTTATTATCAAATACGAAAGGGCCAATACTTGCCTGATTATTGAGGTTAAAAAGGA
AGGAAGTGTTGATACGATCATAGAGTTTCCCACGCTTTTCTGCTTCTTTAGGAGGGATTAATTCACCCTTGTACTCTCCT
ACGCAAACATTTTTCTTAATTGGATTCTGAAATGCA
clm0737 43.089				UP12_3255
GCCCACTTCATCATTTCTTACCCCCCTAAGCATCACCATAACTCAAAAAT
AACCCCCACGCTGCCTACCTATAAAACTACCATATCTATATCTATATCTA
GTATGTCCTACGTTTTCTTCTTTATAAATCATCGTATGCATTAATTATTT
AATCAATTAATTAATTAATTAATAATCCTAATCTTGACCTTCCCTTAGGG
GGGACTACCGTAGGTGATTAGGTTACAACTTTAGAAGCATGTGCTTTGGC
GATAAGTAATGGGAATTGGGAAGGAGGTGGTGATTAATTAGCTATGAAGT
ATAGGGTATATATAGGTAGTTAAGTGTTCGGGGTTTGGAGGAAGTCAACT
AGAATGATCTAAGGGATGACATGAAATGAAGCCTTATTTTCTTTTTCTAT
TTTGTCAAACCGTACAACCTCTGTACGTTATGTTGGGTCCGATTCAGAAG
CGCCCAACGTAAAAACCTGTTTCTGTTCTGGAAAGGAAGATAACTCACCC
AGCTAATTGGGCTACGACTAGAAAACCACATGCAACTATTACGGGGTCAC
ATTTTGGGCAAAATCCCCACCCCCAACTTCAACTAAATTTTGTTCTCACC
1_0883 46.692
clm0031 48.629
1_0824 56.728
clm1124 59.752				EI922732
AGCTTCGAAAGAATTATGTCCAAGCCGAAAATGGAGAACATTTATTCATTAGCTTGAGGA
AGAGTGTCAAAACTATATTGCTCATTATGCATTTTAGAATGTTTTATATTAGTCTTGTCT
TTTTATTCTTTATCGTTACTGTATCTCGCTATTAACACTAGGCTTACATATTTAGAAGCA
ATCCTATAATCACATGGATTTGTCTCCTAGAATAAGCTGTCCCTATTTCCCAAATAGTCA
GTAGGCTCGTTTATATTCTATATATATATATATATATATATATATATAAAATCTGAAGTA
TATCATAATAATGCAATCTTATTATTTCTCCTAGATTTGAGAGTACACTACAATTATAAC
TTCTGCAATTAGTTTAGATGATCCCAAAGTAGCTATCTAGACAGATGAAAAATATGTCCC
CCGTTTCCTCCCTTCTTCCAGCAAAAGAGATACCACTTTAAATGTTTCCGTGTACTTGTC
AAGATGCGTATAATTAACTTACCTGCCCAATAGCTTGTCTCTCACAATATTCTCTTAGTA
TCCCATCAGAATGTACAGCCCGAGGATTTCTAATTCTTTGCAATGCAATCTTGCTGTTGA
AAACCTCAAAGCATTTGGAACAACTTGCACCAATTCCATCGACAGTCAAAGAAAAAAAAT
CAAGGGCACCGCTTACTGGTTGCACAATGAAACCTAAAAAGGCACGTCCAAGCCCATGAG
CCAATCCTAGGAGACCATTCTGTCGAGCACTCTCAACAGGCTTTCTCACTACACCAGAGA
CACCAAAGGCAACACCTTGGGCAAGAGCTTCCGTTCCTTGAATAATCCCATCCCCAACCC
CAGTGATTCTCCTTGATCTTACCTGTGTTCAAGAGATAAAACATAACAAGATATATCTTT
TTATCAGAGGTTG
clm0931.2 63.324				UP12_4885
GCAAGGGTCGAACCCCAGTTCAATGTTATGCTGATTTCATGCGAGCTTTC
CGAGACACTTTCAAGCACCTCCTTGGTGACACTATAGTGGAAATCCAAGT
TGGGATGGGACCAGCCGGTGAGCTGCGCTACCCTTCTTACCCGGAGCAAA
ACGGGACATGGAAATTCCCAGGAATCGGTGCTTTTCAATGCTTTGACAAG
TATATGCTGAAAAGTTTAAAAGCTGCTGCTGAAGCCCAGGGCAAGCCAGA
ATGGGGAAGCACAGGCCCTACCGATGCTGGCAACTATAACAACTGGCCAG
AAGACACTCAATTTTTCCGCAAAGAAGGTGGAGGGTGGAATGGTCCATAT
GGTGAGTTTTTCCTCACATGGTATTCTCAGATGCTACTGGAGCACGGTGA
TAGGATTCTGACATCAGCCAAGTCAATCTTGGACAACACTGGAGTTAAGA
TCTCAGTGAAGATCGCTGGGATTCACTGGCACTACGGTTCAAGGTCTCAT
GCTCCAGAACTCACAGCAGGCTATTACAACACCCGTTTCCGTGATGGCTA
CCTCCCCATTGCTCAAATGTTGGCACGCCACGGTGCCGTTTTCAACTTCA
CCTGCATCGAGATGCGCGATCACGAGCAGCCACAGGACGCCCTCTGTGCT
CCAGAGAAACTGGTGAAGCAAGTGGCTCTGGCAACACAGAAGGCGCAGGT
ACCACTTGCCGGTGAAAATGCACTGCCACGCTATGATGATTATGCTCACG
AACAGATCATACGGGCATCACAGTTGAATGTGGACGGGGGGTCTGGTGAC
AGAGAGATGTGCGCCTTCACATACCTGAGGATGAACCCTCATCTGTTTGA
AGCAAATAACTGGAGGAAGTTTGTGGCGTTTGTGAAGAAGATGAAAGAAG
GGAAAAGGGCAAACAAGTGTTGGGAAGAGATGGAGAGAGAGGCAGAGCAT
TTCGTGCATGTTACACAGCCTCTTGTGCAAGAAGCTGCAGTGCTCATGCA
CTGAGAATTTTGGAACATGCTTGTGTTGATGATGATGATGATGATGATAG
GGTTTAGAAAACAGTCACTACTAGGCTGTGTGAAAGTTTTAGTGAACAAC
CAGCCCAGGTTTTTGTGGCTACGAAGATATGAATTTTGTATTACATTGTT
GTTTTCTATTGTATGCACCTAAAACTTTTATTTATGTATCTAATATAAAT
GGCTATTCCACTTGTACAAACTGGTTACTTATCTATGTACAATTCAAAGC
TTCTTCTTTTTAAAAAAAAAAAAAAAAAA
1_0016 66.610
1_0248 68.470
1_0039 68.470
clm1107 73.634				EI922298
LG 8
1_0022 0.000
clm0622 2.882				962_273_14611879_5489_46851_096.ab1
CAGGGTTTGTGGGTAAACTTTGCAAAAGATCAGTTGTTTTGTCTTCTAGGACCCAATGGAGCTGGAAAAACCACAGCTAT
TAATTGTTTGACAGGGATAACTCCAGTAACTAGCGGAGATGGTGATACTTTCTATCCGTGTCTCTTCTTTAACTACTACA
TCGAATGTTCATTAGTCAAAGTTACAGAAGTCAAAAAGAGTATGTTAACACTTCTAATTTTTTCTTTAACAGCGTTGATT
TATGGACATTCAATCAGAAGTTCTATTGGCATGTCAAACATTCGAAAGCTTATAGGAGTATGTCCACAGGTGTTTCTCTC
TCTCTCTCTCTCTCTCTCTCTCTCTCTCTCTCTCTCATACTCACAACACACCAACATGATTTTCAAATACAATAAATTTT
TCTTCTCTTCCTATTAACGGATGACTGACACCTGTTATTGATTATTCCAATCTGCAGTTTGATATACTATGGGATGCACT
GTCTGGCCAAGAACACCTCCAACTCTTTGCTACTATTAAAGGCCTGTCCCCAGCTTCCATAAAATCAGTATGTCTTCTCC
AGGCCTGATATTGTTCTGTACAACAAATGATTATGTGTGTGTGAAATATTTGAAATTATCATCAGCTATTTCGAAT
clm0487 4.950				962_158_14566779_5489_45970_074.ab1
ATATGCATGAAAGGAAAATACTGTTGTACATACCGGTTCATCCAAAATGACTAACTTAGGGTCACCAATAAGCGCAATTG
CAACACTGAGACGGCGCTTCATTCCTCCACTGTAACTTCCAGCTCTCACTTTGGCTGCATCCGTGAGTTTCACCTCTGAT
AATGAAGCCTGGATAATCTACATTTTTCCAGAAGAACTTGAATTAAAAGGAATGAGGAGTATTCGAAATAGCTGATGATA
ATTTCAAATATTTCACACACACATAATCATTTGTTGTACAGAACAATATCAGGCCTGGAGAAGACATACTGATTTTATGG
AAGCTGGGGACAGGCCTTTAATAGTAGCAAAGAGTTGGAGGTGTTCTTGGCCAGACAGTGCATCCCATAGTATATCAAAC
TGCAGATTGGAATAATCAATAACAGGTGTCAGTCATCCGTTAATAGGAAGAGAAGAAAAATTTATTGTATTTGAAAATCA
TGTTGGTGTGTTGTGAGTATGAGAGAGAGAGAGAGAGAGAGAGAGAGAGAGAGAGAGAGAGAAACACCTGTGGACATACT
CCTATAAGCTTTCGAATGTTTGACATGCCAATAGAACTTCTGATTGAATGTCCATAAATCAACGCTGTTAAAGAAAAAAT
TAGAAGTGTTAACATACTCTTTTTGACTTCTGTAACTTTGACTAATGAACAT
clm0218 6.793				EI920660
TTTATAATGTTTCATTTTCAGCCACTGAAAGCTATATCTTGTCAATACTTTAAAGGGTTT
TACAATCACAACTTTAAAGTAACCTTTTTTTTAAAACCTTTTAACCTTATAGGATGTTTC
ATCCGCAAGGAACCTTGAGTTATGATCATTCTAAATCACCATTTTTAAACAAAAACGAAG
TTATGATAAGGATATATTAACTAAATGAAGATATAGTCTTATACAACCAACTAATGAGGT
ATTAATGTTCTATAGAAGTGTTATTTCCTCTAGTTATTTTGAGCTTTAAAAATAACTTAA
ATAATTGGATATTTAGTTATTTCTAAAATAATGTTTAACTATGTAAACTTATTAAAATAT
GATATTTTAAATATAATTCACAATAGAAAGTAAGAGAGTTTTTACAATAATTGTTAATTG
ATATATATATATATATATATAGGGACACTTCCTACATAACTTTGTTGATCAAAATTGATG
TAGAAAATATATCACATTTCAGTCCACAACTAATGTGATACGTGACTTTTTTATATTCAT
TCTCAATAACTACAATATGAGTGAGATGAATTTCCATGAAACTGCTTGAACACCAAAATA
TGAAATATAGATTATAAGGTAATACGTCCACCCTCACCACTACTTCAAATGGACCAAAAA
AACCCATACCAAACTTTTATTTTTGTATTAAGATCACAAAATGTGGTGTATAGATAAAGA
TGATAATGGGTCAAGTCGGACACGGATAATGTCTATCTAAAATCTTATTCCAACAAATAA
TTCATTTACCTACCTCATTACTTGTTGGGTATTTATTTGAAAAATATTTACATATTTTTT
AAGATTCGCGAGTACCTCAAATACTCCCGGATAT
clm1085 8.515				EI921634
TGGAAACCTTTTGAAAAAATGTATCCGAAATTTGCAACTGAACCAATAAATGTGATGTCA
GCTTTATGTTCTGATGGGATTTCACCTTTCAATAATTCGACTCCACCTTATTCTTATTGG
TCGATAATTGTCACGCCTTATAATCTTCCTCCAGAATTATGCATGACAACTCCCTTTATG
TTTTTGACATTAATCATCCCTTTAATTTTGATGTATATATTAGTTTTATCTATGAATAAA
TTTTTTTTCTTATTAATGCAGAAAAAATTTTCGATTTGTCCTCCAGATCATAGATGGCAA
GAAAAATTTTTGAAATAAGAGGTGTTGTTATCATGAAAAGTAGTCTACAAAGGCTCAAGA
AATCAATACTAAGCCAAATTGGATTTTAGATAGTACATGGGATATATTATGTGAGCATTG
GGCATCTAAGAAATTCAAAATGAAAAGCATGACTGGAAAAGAATTTGAGTCTCTAACTCT
GGAGATTTTGGAGGGTCTCTTCACACGTGTTTTGCTAACTACTTTCTTTTTATAACTTTT
CAATATATATATATATATATATATATATATATATATATATATATATATATATATATATAT
ATATATATATATATATATATATATATATATAAAGAAAATATGCATACTTGTGTAAAATAT
ATTCTATTTTTTTTAGACAAAGATGAATGGAGTGCCTCCCACATTAATATATTTGTTTCA
CAGCACACACCCACGATGTAGAGACAACTCGTGGGTTGATACAAAATCAAAGCAAGTAA
clm0206 12.510				EI920234
TTGCTTTTGAAGTTGTATTTTGTAAAAATTAATATAAGAGGAGACAATACTAATAATTTA
TATGTATTGAATCTTGAATTGTTCGATTAAACAGTTTAAGAAAATTAATCACTTTTTCGT
TGCTTATTAGTGCATGTATATTTTAATATACATATCTTAAAATTCATGAATATTTGTTAA
CTGTGTTTTGTATTGATCTTTGGGTGCTTATTTGATTGTGGTTGATAATCAATTTCATCT
CGTATAACTTGAAGATCAATGCGAAATGCTGGAAAAATTTCATGAAATTTAAGATATGTC
TTTTAAAACTAGTATGTACAAATAAAAAAAGAGTGAATCTTCTTGAATTGGATAGGGTCA
CACCTTAAATACAAAAGCGACATGATCGTTAATTCAGAGATTACTAAAATTGTGCACACA
ATTTTAGTATATATATATATATATATATATATATATATATGTATTGAGATTTAATTCATT
TACCATGCATCAGTGATGAGTATGAGAAAGGAGTTGAAGAATTTATACAATTTGTGCAAC
GTAATGAGGGTAAAAGTGATGATGAGGTGAAATTTAGATGTCCTTGTAATTGTTTGAAAT
AGAGAATGTTGAATGCAAATGAAGTTAGGGAATATCTTATTTGTGATGGTTTTCATAGAA
GTTATATAACATGGACATGGGTACGATGAATTACTAGACTTCTCA
1_0410 15.455
1_0141 15.455
clm0176 16.357				EI919410
TCCCAAAGCCTGGAGCAGCTGTGGACAGTCGCCAAAACTGAAGCAGGAGGTTTAGCTGAG
CAGTGTAAGAGGTTATGGGTGCAAAGAGCAACCTTGGCATTATATCATGCTTTGAGACCA
CATGACAGAAATTTCCACCCCATCTTTCTTTGAGAATGGCACGGGAGAAAGAGGCATTCC
CTAGCATTGGTGAACCAAAAGTGATGCATAAGACTGACACAGATGAAGAGGAAGAAATGT
TGTGGAGGTAAGACAATAGCCAAAGAGTGCACAGAGAGGCCGTGGCTCCTCCAATGGAGT
GGCCAGTTATGACAACTGTTTTGGTGTTGGAATCTCCCATGAGTGCCAACATCTGACAGG
TAAGAGTAAATTTAGGAATCAAGAGTGTAATATAAGGAACAGTAACAAAAAACACTGTTT
TAAGAATATTGTAACATGGATCATTAAATTGATGATTAAAGTGATTTTGATACAGGAATT
GTCAAAATGAAACATGTTTCTTCAAGTTAAAGGGTAGAGTGCTTAAATTCTTTGTAAAGC
AAGAAATGAAACTATAATGATCACGATCAAAAAACTAGTGGTAACATAACATCATCATTT
ATTAAGTTATATATATATATATATATATATATATATATATATATATATATATATATATAT
ATATATTAATTTTGAGCATGTAAATATTATTTAACAACCTTGTTTATAATTATCATTTAA
GAAAAACCATTCAATAAGTTCTCTATGAAATACTAGTGTATACATAGGCGCTGTCGGGTA
TGTGTGTACACACTTTTTAAATATGTGTAATATTATATTAGTAGGTGATGATAATGTAAT
ATTATTAAGTTAATATATAAAATAAAATTATATTTTTATTAAAAATAAAGTAAATACATA
AA
clm0140 18.107				Contig413
CCTTCACAACCGGAAGAAGCGTGGGAAAAGGAGCATTATGAGTATGATAAAGCTTTGACT
GCTGATAGAACTTACCTCAAGTTCAAGAAACGATTGGATGCATATCCTGAACAATGTTTT
AGGTATGAACAAATGATAATTTGGAGTAGACTATTGGCCCCCGCCCCGCCCCGCCATGTT
GCATATTTGGATCTCAGTCCTTGTTTTAATTTGAGTTACTCGTGGATTAGAATATTTAGT
TCAATGTCTTCGTTGAAAGTGAAGGAATAGTACAGACTTGAGAGCAATGCACTTGGGTGA
TAAAGTTGGATAGGGTTTTTATTAGAGTGAGTGATTCTGATGTGACATGTTAAGTATTGG
TTGTAGAATTATTTACCACAGGTATATAATTTCTCCCCGTCATTGTAATGATTGGGAGTT
GGCACCACCTGGGCTTGGTTTTATGAACAGGCAATAGTAAGTAATAAACCAACTGAGTCA
AGGAAGTTTGGATAATGTTTGGATTTTCCATCCATTTTTCCGTCTCCCTTTAATATAAGG
GCGATGCATAGGAACTAAGGTTGCTAAATACATTGATTGATTGTGCGTTTTAGCTATCAT
TCTATTATATATATATATATATATATATATATTTTTTTTTTTTTTTTTTCATAGCATCAA
ATCTTTGATAGTTTGGTTTTCTCTGCTCTACTTCCTATCTTTCTCCCTCCTCCTGTTTTT
TGGGGCTTAATAACATTACTTTGTGTAGATATTCATATGGTGGGAGGCCAATTTTAGCTG
CAGTCAATGAAATAAACCCTGGGAATTGCAGATTGTGTGGCAAACCAAGGCAATTTGAGA
TGCAGCTGATGCCTCCATTACTATACTTTCTCCAGGAAGCTCTTGGTGAACGAAGACATT
TGGTGGAAAAGTGGGATTGGATGACCCTTATTGTATATACTTGTTCAGAGGTTTGTATTC
TTCCGTTGCCAACTTGTCTAGATATCAATTCTTTACCAATTTATAAGTTTGAGAATAAAA
AAGGCTTTTTGGTGATAAACCTGCTAAATAGCAGTTGTCTTTAGTGTCAACCAAGATAGA
TCTGTCAGCAAAATGCTCACAGATTAAAAAATGCAGATTAATGGGAGTTTAAGTTATCTT
TGTGTTAAAGTAGTAAAATTTAACCGTAATTTGACCTTATAAAATTGGTTTATAAAGTAG
GATTTTGGATTTACTTATATATTAT
clm1038 20.728				UP12_7784
GTTTAATGTGATTCTGGGAACCGCCAAGGCCTTGGCACACTTGCACCATT
CCAACATTATTCACTATAACATAAAGTCAACCAATGTCCTTCTGGACAGT
TATGGTGAACCAAAGATAGGAGACTTTGGCCTCGCAAGGCTGCTACCGAT
GCTTGACCGATATGTCTTGAGCAGCAAAATCCAGAGTGCGCTCGGGTACA
TGGCACCGGAATTTGCCTGCAAAACAGTGAAGATCACTGAGAAGTGTGAT
GTATACGGGTTTGGTATCCTGGTTTTGGAGATTGTTACAGGGAAGAGGCC
AGTGGAATACATGGAGGATGATGTGGTGGTACTTTGTGACATGGTGAGAA
GCGCTTTGGAGGAAGGTAGGGTGGAGGAATGCATTGATGAGAGGCTCCAA
GGGAAATTCCCAGCAGAAGAAGCCATTCCTGTAATGAAGCTAGGCTTAAT
ATGTACTTCTCAAGTGCCATCTAACAGGCCTGACATGGGAGAGGTAGTTA
ACATATTGGAGCTCATTAGATGTCCCTCTGAAGGACAAGAAGAATTGGGA
TGAATTAACTTGCTGTTTTCTTTATTAGTAGGATAGACAATGGGTTATCC
GGGGAAGAAGAATCCGGTTTTATTTATTGAAGAGAGAGAGAGAGAGAGAG
AGAGAGAGAAAATATTTGTTGCAAAATGTTTACTTTCCATTGTAATTTTT
CCTTCTTAGTCTCTAGTTGTTTGTTTTAAGATTTCTCTTTGTTATGCTGC
TACACCTAGGATGCCGGATTCCTTTTCACCGGGTTCCATTTTGGACCCCC
CCTGAAAATTGTTGCTCAATTACTCATCTTTCATATTCTAGTTTGTTTGT
TTCGGTGTCAAAAAAAAAAAAAAAA
clm0112 22.266				Contig542
CACAGCCAACACAACCAGAACCAACAACAAGGGATAGCTAACAGTAGTCAACACCCAATT
CACAATCAACTGAGCCATACCTGACACCTTATGGTTATCAATTTGCCAAGCCACTGCAGC
TCCTGCACTTTGTATGCCTTTATAGAACCCAGCATACCTGCATAACATATCAATTATTAA
GAATGAGAGACCATGAGATTGTTAATCTAAGAACTCAGATTGAAATCCTGATTAATTCTT
AGACATGTCTGTTCATGAGTGTTAACTGAAAGAAAGAACAGAAGATGAGACATTATGCTA
TGTTTATGAGTGTACTACATGTATATATATATATATATATATATATATATATATATATAC
CTGCTAAGAATCTCAGAATCATTGGCGAGGGCCCCAATAACCCAATACACCATGCTTTGG
AACATGGAATCAAGCAAGCCAAAACTGAAAAACAAGACAAAGGGTCCAGCATAATCCGAG
TCCGTAAAATCCATGATCACACCGAGGTCACGCTTAATCTGATTTGCAAGGGCACCAACC
CATATACCAGTCGCAAGAAGAGCAACCACAGAGATTCCCACAACCCCTCTTTTCCTGCGA
CTCTTGAAACTGAAATCCATCACATAACCGATGGCAACCGAACCCAGCATCTGCGCACCC
CAATAGAACACATTGTTGAACCCTCTGGTTCTCAAATTGAACTGTGGCTTATTAACATGG
TTGAACTGGTAGGTGTAGAAGAAGTTGCTGGAACAAGCAGCGGGAA
clm0109 22.369				Contig8
ATTTTCTATAAGATTCTCCTCATTTATCATTATGAGTTAAAAAATGGAATTGGGATCTCT
CACGCACCTACCTACCAATTTTACCAAAGCTAATTTAATGGGGATAAAGAAATGGAATAA
TATATTTTATAGTATAAGATAGGAGTGGTTGTGAAGGGAAAAGTGATGTCATGTGATGAA
GGAAAGGAGCTAAGAAGACTAACCTCGATGAAGACTGTTTTCAGAAGCCTCCCTGAAAAC
GAAGTGATGTTAGCAGTGATGATCTTCAGCTTCAAAGATTCGAACACCTCGCACAGTTTC
ACCATTGTGTCTGTCCTTTTGCTGCATGTCAAACTCACCACAGCAATTTTCTCCCCCATG
TAGGTCACGCTCAGCTGCATCCACCACATCAAAATCAATTAAAAATTCTAACGAATAACA
ACAAAAAACGCACAATACCCCACATCATCTTCATATAACAAATCACCACTACCCCACACT
ATTTTTATAGTATCAATAATGCAAGAGAGAGAGAGAGAGAGAGAGAGAGAGAGAGAGAGA
GAAGGGGATTAACATCAAGGACTTCAATTGGGGAGTTTCTTGAAATGACTGAATCGTATA
TCTGCTCGGTTCTCTTCTTCTTGGACCTCAGCACCACAGGGAGCTGTTCCTGCTCAAAGT
CATAGCTTGAACCACTCTTTTTTGGCATCCCAGATTCAAGATCCATGATCTCAGCTTGGA
TTATCTTCTCTTGCTCGTGCAAATGCTGGATGTAGTCAATAGCATCCTTAATTATCGAAG
CCTTATCCATCTGCAACAAACAAACCCCACTCATCATTCTATAACAGACACAATTTCACA
AACATCAAGCGTGCCTCATTTTCTTCTCTCTTGTGTTTACACTTCAACACTCCCAATCAC
CATATTCAAAGATATCAATGCGCACACCAAATAAACAGTAAGTTAACAAGTTATTAATTA
ATTAATTAATCGATTAATGAAACCTCACCTTGCTGATATTAGGAACCACCGATCTAAGCG
CGAAAAGCCTTTCATTGAGCTTCTTCCTCCTATTCCTCTCCGAAACAATGTTCTTGGATG
CTGCAGTTGAAGCAGCACCATCAGGGGAACTGGAATCGTAGTACCCTGATAAAGCCTCCT
CGAACCCCCAATTACTGGTGACCA
1_0649 23.894
1_0797 23.894
1_0255 24.355
1_0643 25.153
clm0473 26.723				962_146_14562062_5489_45911_030.ab1
CTCCTTGCTTTTGGGGATGGCTTGTTCCATAGTAATTGGTGCATATGAAGAGAGCTTGTATCCTAGGACTATTTCCAGTG
ACAATTATCATGAAGCAATACAACGTTTGCAGTCATTTAAGTCCTCTCTAACTACACGTGATTCCATTGCTTCTGCACCA
TCTTCCTCATCATCATCATCATCATCATCATCCTTCTCAACCCTTTCTGCTCCTGCTCCTGCTCCTTCTCCTCTCTCACT
TCAGGTAATTCAATTCAACTATGCACACACCCTTTTAGTCTTTATAAACTGTTTGATATTTCTTGTGGTAAAAATATCAA
GTGTTTGATATTTTTTGTCATGCAGGGAGTGAACTATCCACGTGTGTACCATGTAACATCTTATGGTGCAGACCCAACGG
GTAGTTCAGATAGCACCGAAGCACTCCTTGCAGCCATAGAAGATGCAGCCAAGGGTCCCAGTGAAGGATATTTGATGCAA
GGCATCAAAAACCTTGGAGGTTCCCGGATTAATCTCGAGGGTGGAAATTACTTGATCAGCCAGCCACTGCGGTTGCCGGT
GGCCGGAGTGGGGAACCTTATGGTATGCCTGCAGAAACCGTTCTAGTTGTT
clm0969 28.001				UP12_3635
AAATTTATTGTTGCAGTTGACATGAGAAGACTGAAGATTGGAGTGGAGAA
GAGCACCAAATAAAAGTAGGGGCTTGTTTGGATTGGATGGAATAAGAAGA
AGAAAAAGAAGAAGAAGCAAAAGCAGCAATGGCAATGGGTGAAGGAAAGC
GGAATGCGGTGGAGAAGTTCTTTTTTGGCACTCTACTTCTCTGGTTAGGC
TCCGTTTGTTTTCAGATTTTGTTGAATCAGCGGTGGGAGCTTCTCTCCGT
CGTAGCAGGTTCAATCTTCTATCAGACATCTAATTGCATCATCCGATTCT
TCTCCCCCGCAGATAAAGATCCTCTCTTCGTTAACACTTCCGTCTCTCTT
CTCCACTCTTTCGTCACTTCCGCTTCAGTGATCCTCATCTTGTTCAGAGA
GTTGTTAAGTAATAATGGGCCAAGTGGAATGTTTGACCACTCACAGTTGG
TTGAACATACTTGGCCTTGGGCCTTTGAAGCATTGAGCTTCTCATGTGGT
TACTTTGCGTATGATCAGTGGGATATGCTTCATTATCGCTTGTATAATGG
TTGGATCCCCTCTATCCTTGTGCATCATCTGGTTCTCCTTATTTGCTTCA
CTCTTGCTTTGTATCGAAATGTTACCATCAACTACCTTATTCTCACTCTC
ATCTGTGAGCTGCATTCCATCTTTCTGCATGTGAGAAAAGTGAGACGAAT
GGCCGGTATTCGGGATGCAAAGAGCATTCTTGTTAAGTTAGAATGGTTTC
TGAATTGGGTCACCTTCTGTGTGGCAAGATCTGTACCTCACATTCTCATC
ACAGCCAAGCTCATGAAGGATGCTCACAAATTTCAAAAGGGTGTAGAGCT
ACCACTGGCTCTGTTGGGCATGGCTGGGATGAATTTGCTCAACATTGGTC
TTGGCATGGATCTTCTCAAAGCTTTTAAGAGAGAAAGGAAGTCCCAACAG
CGAAATCTTCATGACCACCGTGAGTGACAAAAGAGAAAAAGTACAATACT
GTACTCTTTTTGGTGTATGTACAACAATATTTAATCTTCAGCTAATGGGA
AAAAACAAAGGGAAACGATGCAGCATGCATGGAGAGTGATTGTGTATGAA
TATGTTCAGCCTCTTAGTTTTTTAAATACAACACAGATAGATTATCTGTA
ATTTCTTCTAAGAATTATTTCGAAGCATCAAGTTCCAGCATGTTGTATCC
TGGTAAGTTGCCATTTACCAACTCCTCCTTGGTTATTCCAAACCAAGAAT
AACGTTTCGGGTTGAAATAACTTGGATTTAGACACACGAGTTTAGAATAG
TATATATTTTTTTTTTCTGAAAAAAAAAAAAAAAAA
clm0709 29.136				UP12_6536
GAGGCTATGTTGAGGAGAGAATTACGAGATGGAGCCTTGCAGTCACTTCT
TGGAGGTTCTTCATTCATAACTTCTCCCAACTCTGAGCCTGATCCTCTGT
TATCATCTTTTATATTCAGCCCACTTGTTGCTGATGAGTCTTCGAGTGCA
ACCCCTCCGGCTTCCATCCAAGGCGCTCTTGTCAAAGAAAGCTCAAAGGA
TCATTTCTTGGAAAGAAAACCTAAACAGCTACAGCTGTCAGAAGAAGATA
AAGTAGAGAAAGCTCGGAGGTTTGAATTTGTTCAAGGGCTTCTGTTGTCC
ACCATTCTTGATGATAAATTATGACTGCATTTGTAGCTCGTATGCCATTA
TTGTATTAGGAGCTGGAGCTGTAAGCACGAGAGAGAGAGAAATTCAGAAT
GATACGAAGTGGCAGTAGTTACACTGGATATATATATATATATATGTATT
GTGTCTATAGTTTTGTTCATAAATGCAACTTTTTTTTCTTATCCTGCTTG
TCTTCTATGTTAGTTCCGAATAACCATTGAGAATAAAATTCGTTTCATTA
GTAGAAAAAAAAAAAAA
clm0947 29.778				UP12_1964
AAAAATGTTTAGACAGAGTCCAACTTTGCTCTAATCGTAGGTTAGGTGTT
TGTGAAATCGTGATACCATCCATAAACTAAACAAGAAGAAGAAGAAGAAG
AAGAAAAAAGAAAGGCATGGGCGATAAGGTGGAGACGCTTGGGAGATTAG
CCCAGTGGAAAATCGACAACATTGGACTTTGTTCCTACCAAAAATCTGAC
CCTTTCAAGGTCGGAATCTGGAACTGGTACTTTTCAATTGTGAGGAATAA
GTACCTCTTCATACATCTTTTTCCAGAACCTTCTCCGGTTTCTAAGGATC
AACCTCCTTTTGCTCGATTCGTTCTTCGAGTCTCCAATTCTGGCTCATCT
CGCAGCTTTCATATTTCCCCTGTTCAAGAAAAGCTGCTCAGGACACATGA
TGACTTTGTCTGGTCTGTGGAAACTACTTTTGTTGGTCGCTACACCATTG
ATGTTGAGTTTCTAGACCTGAAGATAAATGGAGAAGAAACTAGTTCTGTT
TGGCTATCTGATGGAAATGTGCAATCCGTTGCATCCCAAAGTAGCAGTCT
TCGTGTCCTCTCTCGTATGCTTGATGAGGCTAAACATGCTGACCTAACCA
TCATGACTGCTGATGGCTCATTGAGAGCTCATAAGGCAGTTCTCTCAGCA
AGTTCTCCAGTGTTCCAGAGCATGTTTCATCACAACCTGAAGGAAAAAGA
GTCTTCTACAATCCATATAGAAGACATGTCACTTGAATCCTGCACGGCTC
TTCTTAGTTTCTTGTATGGAAAAATCAACAAAAAAGATTTCTCGAAACAC
CGGCTTGCATTGCTTGGAGCTGCTAATAATATGACATTGGTGGTCTCAAG
ACATCTGTGAGGAAAGC
clm0421 31.178				962_107_14547151_5489_45606_028.ab1
AGAGAAAAAAATCACTCAACTAATCATAATTTATGAACAACAATCCAGTGTCATAAACAAAGAAAAGAAAGAATTAATGT
GAGGGAAAATTAGAACTTGAAAGTGTTACAATATTATATATTATATTAACGAAGATGAACAAGCATCATAAACAAAAAAT
AATGCCTCCAAAACACCACTTTTTTGTTTTCTGCATAATTTGAGTTCAGCCTCTAACAGTGAGCAAAGAAGGAATGGCTG
ATAAATTTGGCGTGGCGTTCTTATCAGAAGCGTCTCTCTTAGAAGAAGAAGAAGAAGAAGAAGACCCTTTGGTGGTAAAA
GCTCTAATGGGGCTAGCGAATGCCCAACCCCAACTCCTTCCTCTGCCATCATCAACAGCGGAAGAAACCCAAGCAGAAGA
AGACGACGAAGTCACGGCGAAGCCACCGAAGATTCCACCACACCGTACTCTTTCCTTCATGCAATGGTTCACAGCAGAAG
AAGCAGAAGAAGAAGAGGAAGAAGAAGAAGCAGAAGAAACAGAAGCTACAACCTTATGTTTTCCTTCGCGTTGAGACTCG
ACTCTCCTGAGAGTGCAGTCGGCGAGACCAGAAGAGATCCTGTCGAAGAAATCAGAAGAGAAGCTCCTGCTACCACACCC
GACAGATCTTAGATCTCGAAACCTTAGAAGA
clm0248 32.979				EG594269
CTATGTTGAGGAGAGAATTACGAGATGGAGCCTTGCAGTCACTTCTTGGAGGTTCTTCAT
TCATAACTTCTCCCAACTCTGAGCCTGATCCTCTGTTATCATCTTTTATATTCAGCCCAC
TTGTTGCTGATGAGTCTTCGAGTGCAACCCCTCCGGCTTCCATCCAAGGCGCTCTTGTCA
AAGAAAGCTCAAAGGATCATTTCTTGGAAAGAAAACCTAAACAGCTACAGCTGTCAGAAG
AAGATAAAGTAGAGAAAGCTCGGAGGTTTGAATTTGTTCAAGGGCTTCTGTTGTCCACCA
TTCTTGATGATAAATTATGACTGCATTTGTAGCTCGTATGCCATTATTGTATTAGGAGCT
GGAGCTGTAAGCACGAGAGAGAGAGAAATTCAGAATGATACGAAGTGGCAGTAGTTACAC
TGGATATATATATATATATATGTATTGTGTCTATAGTTTTGTTCATAAATGCAACTTTTT
TTTCTTATCCTGCTTGTCTTCTATGTTAGTTCCGAATAACCATTGAGAATAAAATTCGTT
TCATTAGTAGAAAAAAAAAAAAA
clm0147 37.571				EI918883
AGAGGAATTCCATTTCCCGAAGATGAAGTTATGAGTGTGTACACCTTTATATAGAACAGT
GATGACTGCCACGGAGCAACATGTTTTACATGTCTTTGCAGGTTGTTTCAATCATAAATG
CTGTTTAAATTCTGTCCCTAGCAGCAAAATGAGGTCCTCTATCCAAAAAAAAATATGTCT
AACTTCTTTTTGGTTCTCTCTTATTTAAAGAAAGATGATATGGAGAATTATGATGACATC
AAAATAGGCCTCCAAATCCCCAATCCATACGTACAGCCATTGAATTGAAACCAAATGTAA
ACAACTTAAACGGAAAAAATACATTTAATGTCACTTGAGACATATTATATATATATATAT
ATATATATATATATATATATATATATGAAAAATGATAGGTTGACACCTATATTTTACTAC
TTTTTTTACCACTTTAAGTGGCATCACCATGTAGCATTCTATATTTCATTTTTAATTAAT
TTGTACACTTTCACACTGGCAC
clm1009 44.103				UP12_3025
TTTTTCATTATTTTGGTTTTCTTCCTTCTCACACTTCTTCTCTCCGCACC
CAATCAAACACACACTCTCTCCCCCCCTCTCTCTCTCTCTCTCTCTCTCT
CTTCCAGTGATCAGGGGATCGCGTCGGCGGCGATTCCCTACCCTGTTTCG
CCGTCCACCTTTCAATTCGACTCTCTCGCTTTCGCTTTTCTGATTCCCTC
TATGAAAGTGCTTCCCGTCGCTTGCTAGGGTTTCCCAACTCTCAAATCCG
CTTCCCCGAAAGCACCCTGTACCTTTTCTTTCTGCGATTAATCAACTTCG
TAGTTATGGCTATCCGGGTTACCTTCTCCTTCTCTGGCTACGTGGCCCAG
AATCTCGCGTCCTCCGCCGGCGTCCGCGTCGCCAATTCGCGATGCGTCCA
AGAATGCTGGATCCGCACGCGCCTCTTCGGCGCCACCCAGAAAACGGAAC
TAGATTCTTCCGCCGGCGGAGTCCGAAATTTCTCCAGGCCCAACTGCTGG
GCCCAGTCCACTTACTCCACCCTCGCCGGTGAGTTTCTCGGCGACGGCTT
CAAGAGCCCAATCATCTTGGGCCTGATTTCAGTTATGAAGTCAACGGCGG
GTGTGTCTGGGTCATCCGCGGCGGCTGCGGGTATTTTCGGTATTTCTCCC
TTTAAAACAAATTCCATTATTCCCTTCTTGCCCGGTTCGAAGTGGCTTCC
TTGCAACGAGTCCATTCCCGACGCCACCTCGTGGGAGGTCGATAAAGGTG
GCACGAAACACACCGTTCCGAACGATGTTCCCGGTTTTGGAAAAACTAGT
TGGCTTTCGCGGCTTTTGAACATGTCTTCTGAAGATGCGAAGGCTGCGTT
CACTGCCATTACCGTTAGTTTGCTGTTTAAATCGTCTTTGGCTGAACCTA
GATCCATTCCCTCCGCTTCTATGTATCCTACTCTTGAAGTGGGTGACCGT
GTTTTAACCGAGAAGGTTTCGTTCCTCTTCAGGAAGCCCGATGTTTCGGA
TATAGTGATTTTTAAAGCGCCTCCTTCTTTGGAGGATTATGGTTTTACTT
CGTCTGATGTATTTATAAAGAGGATTGTGGCTAAGGCAGGGGATTGTGTT
GAGGTTCGAGATGGGAAACTACTGGTAAATGGTGTTGCTGAAGAACAGGA
ATTTGTATTAGAACCTCTAGCTTATGAGATGGATCCAATGGTTGTGCCAG
AAGGATATGTGTTTGTAATGGGAGATAACCGGAATAACAGCCTTGATTCT
CACAACTGGGGGCCCCTCCCAATCGAGAACATTGTTGGTAGATCCATGTT
TAGGTACTGGCCTCCATCTAAGGTGTCTGACTCTGACACCCTTCGTAAAC
TGCCTCCTAAGAACAAATCTGTGGCAATTTCTTGACATGATTCCAGCTGC
TTTCTGATCTGAGGGTGATGAAGGTTTCCAGATACTTTCATATGTTGTAA
ATTGATAGCTTCTCCTGTTTTTGCCCGGGAATGAGCTTTCAATTCAAAGA
TTCTCTAAGAAGAGCCTGCGTGAGCTGGCTCTGCATACAGTTTGGGATGA
ATATCGTATTCATTGATACAAATTTGTCAATGACCTAATAATACCATTAT
GCGTTCTTTAGTGCCATCCGAGTCAAATGTGTTTCTCTTTGCTGAAGTAC
GGGGGAGAAAAAACAAAGAATTCCAAATGCATGGTATGATTTTACCCCAT
ATAATGGAACATGATGATTGATTTGTTTTGTATTCTTTCATGTATGTATA
CTATCTGAATGCTTGTTAGTTCCATAATCAAGCCTCCTCGTAATTTGAAT
CTGTAATGTCATTCAGTCATACATGAAATTGTATGGCACAAATTGGTTGC
CTATTTTAAAATCAAGTAATAATGCAATTTCGCATTCAAAAAAAAAAAAA
AAAA
clm0318 46.486				Contig210
AAAGTAAATATGTATGTAAGTATTTTGTATTTCATTTTCTTTCTTTGATCTTTAGTTTAA
TTACTTTATATTTAAAGATGAAAGTTAAATGATTCTGCAGGATTCACTAGGAGGTAACAG
CAGAACTGTCATGATTGGTTAGTTGTTTCTCTTTGTTTCTTGTATTCCAATTAATTCTAC
ATTTCTTGGGTATCTTAAGTGACATTTAGCTTCAAAGAAAAATTTCTAATCTTCAGGGTG
CCAATCTGTTTTTTAGCCTCTTCTTCTTCTTCTTCTTCTTCTTACTTCTTACATAAAACG
ATATTTCTGTCAGCTTGCATAAGTCCTGCTGATATTAATGCTGAGGAAACCCTTAACACT
TTGAAGTACGCAAATCGTGCCCGCAATATCCAAAATAAGCCTGTTGTAAGTATCTGCAAA
AAAAGTTCTGTTCTTTTCTTTTGGAAAAATTGAGATAATTTTATTTCGATTTATGTTTGC
TTATTGATTCTTCTGTAGATCAATAGAGACCCCATGTCCAATGAGATGCTAAAAATGCGA
CAACAGCTAGAGTATTTGCAGGCAGAACTTTGTGCTCGAGCTGGTGGCTCTTCTGAGGAA
GTTCAGGTAGTTGGATCCAAATAACTTCAATCTTAAGTGATGTCCTGATTATTCAATATA
CTTCCTACAATGGGCTAATAGTACCATGGATGATTTGCATTATCATAAATATAATAATTT
TATAACTTATTATATAGGTCCC
clm0122 47.943				Contig500
CTGATGTAAGAAACACAACAGTGAAGGAAAAAGCTGATAACATCAGCATCGCCTAACCTC
TGACCTTAAAATAAGAGAACACCAACAACCTTCGCCTTGTGCAGTGCTTTTTTTTTGTAG
TGTGTGTGTGAGAGAGATGGCGGCGGAGATAGCGTGCTGCGGAACAAAGTTCTCATTGTA
CGTGTTGGTGATCGTAGGATTGGTCTGCTTCGCGGGCCTAATGGCTGGTCTTACTCTCGG
ACTCATGTCCCTCGGACTCGTCGACCTCGAAGTTCTCATGAAATCTGGTCGTCCTCAGGA
TCGAATTCACGCTTGTTCGTACCGTCCCCTTTTCCACCTTCGCACAATTCTAATTTAGTA
TCACTCCTTTGTACTCATCGTTTTTTCTTCTTTATTTGCAGCGAAAATTTATCCAGTGGT
TAAGAACCAGCATCTTCTGCTTTGCACGCTTCTAATTGGAAACTCCTTGGCCATGGAGGT
ATTGTCAATTGACCAATTTAAATAATAATAATAATAATAGAAATATAATGAGAATAATAA
TAATTAATAATATTATTAAATTTAATGTTTCTATTTTTAGGCTCTTCCTATTTTTCTTGA
TTCGCTGGTGCATCCTGCTGCTGCAATCTTGATTTCGGTCACTCTCATCCTCATGTTTGG
AGAGGTTAGTATTGATTCGTGTCATGTGGATAATCGAAGTTGGACTGTTTTGTTGAGTGA
CGATTCCCTGTTCTATGATTGGTGCAGATATTGCCGCAGGCAATTTGCACAAGATATGGA
TTGACAGTTGGAGCAACGCTGGCTCCGTTTGTTCGTGTTCTTCTTCTTGTTTTCTACCCG
GTTTCTTATCCAATCAGTAAGGTATGCGTATGGATTGCTACCACTGCAAGCTGTTGGTGA
GGAG
clm0413 49.850				962_104_14545651_5489_45648_078.ab1
ATATAAAAATCAATTTCCAAATGTAGTTCGTGTTTCATTATTTTGGTTTTCTTCCTTCTCACACTTCTTCTCTCCGCACC
CAATCAAACACACACTCTCTCCCCCCCTCTCTCTCTCTCTCTCTCTCTCTCTTCCAGTGATCAGGGGATCGCGTCGGCGG
CGATTCCCTACCCTGTTTCGCCGTCCACCTTTCAATTCGACTCTCTCGCTTTCGCTTTTCTGATTCCCTCTATGAAAGTG
CTTCCCGTCGCTTGCTAGGGTTTCCCAACTCTCAAATCCGCTTCCCCGAAAGCACCCTGTACCTTTTCTTTCTGCGATTA
ATCAACTTCGTAGTTATGGCTATCCGGGTTACCTTCTCCTTCTCTGGCTACGTGGCCCAGAATCTCGCGTCCTCCGCCGG
CGTCCGCGTCGCCAATTCGCGATGCGTCCAAGAATGCTGGATCCGCACGCGCCTCTTCGGCGCCACCCAGAAAACGGAAC
TAGATTCTTCCGCCGGCGGAGTCCGAAATTTCTCCAGGCCCAACTGCTGGGCCCAGTCCACTTACTCCACCCTCGCCGGT
GAGTTTCTCGGCGACGGCTTCAAGAGCCCAATCATCTTGGGCCTGATTTCAGTTATGAAGTCAACGGCGGGTGTGTCTGG
GTCATCCGCGGCGGCTG
clm0127 53.638				Contig302
AATCCTAACAAGGTTGGAGTGGTTATTCCATCTGCATTGCTCATGGATGTTTCCTCCTTC
AAGGCAAGATTCCGTAACCGCTACGCGACAACAAGCAAACCTGATTTAGAGCAGCGCAGA
GAAAATTCTAGAGAGAATAGCGCGTGCAAAGTTAGATCATATCCTATAAGCATTAGAAAG
AAACCTGAAGGCACGCTGAAGCAGAGGACGCGAACGCGTTCAAAGTAGGGGGAGACTTCG
GCACTGCAGATTCAACTTTATCGAGTGTAATCGCCACGGATTGGAGACACGTAGCTGCGT
GGATAAACTGGTTGAGAAGAGAGTGGAGACTTTTCTGTGAGAGATGGCTGACGTAAACAC
CGCTCTTTGCACGGAAACTGTTTGCACTTTTATCCCAAGAGAACAGGGGACCAGAAAACC
CTTGCAGCATTCGTAGAACACCTCGAACCTTTCGTCAATTTAACAATTAGATACAGAAAC
ACACACAGTTGAATTGCCACATTCATTAAATGAGGATGCAAATTGAATTCAAAAGTGGAA
TCGAGGATGACTTTAAGAGAGGGAGGGAGGGAGAGAGAGAGAGAGAAAGAGAGAGAGAGA
GAGAGAGGCATACAAGTTCGAGTTCATTTGTTCTGGATGAAGAGACCGGTGGTGCAAAAT
GAAATTCGTTAGCCAACGGAGCGTAGATTCTGTGGATTAAGCTTCGTGGAATGTGCGACT
CTGCACCCATTTTTATCTGCTGAATCAGTAGCCCACATTCATGAGCACTCAC
LG9
clm1102 0.000				EI922129
GGAGCATTGCACAATGCAATGAGAATTGGTTTATAAAAAAGTTGTATGTATTCCATCATA
AATGAAAACCACACACACATTAATTAGAATTGTGGAATGACTTAGAAATATGATGACTAG
TTAAAAAAGTAAACTCAAGAAAAGATGAAGAAATTTTTTACATTGGCTAGAACAATTCAT
TTCTTGTTATGCAGAGTAAAATTTATTCATAAGAAAATTGTAAATATTGGATGAGAAACA
AAAATCATACACACATCATTTAAAAACAATAGAATAACTGAAAAACACATTATGTCTAAT
TAAACTTGCTCTTCAAACTAAAAAGATATATGAAAATGTTTGAAATATATATATATATAT
ATATATATATATATATATATATATAAAAGAAATAAGAAAAATATACTATAATAATTAAAT
TTTGTGTTAAGACATGTAACAGGAATCTCACACGTGTTAAGTTAAAAAGTTGCTCATTGG
TATTTTTTTTTTATAACAAAGCTCATTTAATTATCCACACCAAACATCGTTTTTCTTTAT
ACACATGCATAATGAAGAAAAAGTGAACATTTACATATTATTCAGTAACATTGTGAGTTT
TTCTTCTGTTTCATATTTCAG
clm0072 10.078				Contig334
AATCCAAATGGAGGGATTTCTAAATTGTGTTGCCATGGCTTCCGATAGAAACTTAACTAG
GTTTTTTCTCTCCACACTTTTCTCCCTCTTATGTTCAAGGTGTCGAACCTGGAGGCCATA
AGTAAATTAGTTACCACTGCACATAACTTCTTCCTTGAAGAATTATTTGTATCTATAGCT
ACAACAATGACCTAGTTCAGTTTGCATAACTAATACACAACACACAAAGTCTATGAGGTT
TTACATGAAGTAGCAAGTCATGCAACAGACTTCTTTTAATGCAACAATCTATAAGATCAA
TAAAAATCACAATAGATAGAACGACCCTCGCAGAATTGAATTGCAGAGGACATTACCTTA
ACAGAATCTGTCAAGGAGAAATCTGTATCTGCGATGATGACAAGGCATTTTATACCATGT
TCATTAGCATACTCATACTGCTCTGTAAGACTTGGATCAGGGGTAGGAACGAATTCAGCC
TGATGATATGAAAGATGAGTGAACAGGAGCAATTCATAAAATAATAATAATAATAATAAT
AATAAGCAGATTATAATTGATTGGATATTTCAACCTTAAAGTTCTCCTCCCATAATTCCG
CAACTAGCTCCATGCGCTCCACCAGGAGACCTCCTCCACCTCTAGAACAGACAAGAATAC
TGGTGGTGCCTTCGTTTCTGAAACAGTTGAGGAAAGCCAACTAATCAAGCTTTATCTATG
GTCTGCATGTGTTAATCTATAAATTAAAAATGTAACTGAAGAGATAATAACCCAAGTGTC
AAGGATTTTATTAATGTTAAAATAACAAGACCTAGGAAAGTCTAAGTTGAAGGACACTGA
CCTATTGGGTTTGATATCTACAGGACAATTCTGAATTATTGTCTCCAGTGCAATGCTAGT
CCCCACACCAGTTGGAGGATTTCCTTTCTAGATAGCAGAGAAGACATGTAAGAAACAATA
TAAAATTCACAGTGAAAAAAAACTTTAAGCTGTCTAGGACTGTAAGAAGCAAACACCTCA
AAACTGAAGCACATGCAAGTGAAACATATGACACCATTAGCAACAGAGGATTGGCATCAT
TATG
clm1128 11.824				EI922948
AGCTTAATACAAATGTATATCTATCCAAATAAGTTCATGCTAATCACCAAAAATCAAACC
CATGATAAAATTACCCATGATAAAATTACGTTTTATTCATAGAAAAATAAATATCCATGA
TTTCCTTCACACACACCCTCATTTATATTTGTGTGCATTAAGACCCACAAATATATATAT
ATATATATATATATATATATATATATATATATATATATAGCATGTAATTGATGCCAAATA
GAACACAAAAAGCTTGACAAATGAAAATTCTTAGCTGTTTGTGCAGCGATGAGAAGTAGT
CTAAAACATCTCGTGACACATCTAAAATAGGGAACTGATGAACGCTCCAATTAGTGAGGC
TTCATAGAAGACAATGGAAGGTATTCGTTGAGATAATTAAGTATTACGAGATTTCGAAAC
AAATATGGGTAGAAAACAAAGAGGAAAGACATATTCCCACTTCCTTCTTAATTCTTTCCA
ACACAACTCCTAGAAGAATAAAAAACAGGGAGACAGAGAGGAAACTGTATGATTGTTAAC
TAGTCGCCAAGCGCAAAAACAACAGTTGGCTTAAGATAAAAGTATTACCTTCTTAATAGA
AACTTTGCCAATTGATTTTTCCCAGTTGTAATGCAATGGTGCAAGGGAGTTCTTCCATGA
TAGTCAGACATATTTACATC
1_0246 13.566
1_0857 14.505
clm0232 15.076				EI921091
TGTGTAGTTTACCTCCATTATTGTGGTTTTAATAGTTTTATATAAAATATTAGTTTATCC
ATTCTTCTACATAATTGTGATTACAATTATTGTTTTTTAACTAATAGTTATATATTTTGA
ACTCATATAAAGCACTTGATCTAACAATTTTTTCAAAGTTGATCAAAAACATCAAATAAA
AATATAAGGTTATTCATATTTTAATATATTTTAAAAAATATGTAATTCAATATATATATA
TATATATATATATATATATATATATATATATATATATACACGTGAAATAGAAGTTTGGTG
TAAGATATAGATGGAGTTAGAAAGAAGATATGGAGTTAATTAAAAAACTTGAAACAGTTA
TTGTTGTCAGTGTGAGTGTGTGTATTTATTATAATGGCACAAGATGAAATAGTACTTAAA
ATAATTATATTAAAAGAGATGATAAATATTTTTTGTTTGGTTCACGAGAGAGGGAAGAAG
GATCCATTCTATCTTTATCTAAAGGTAAAGGAAACTCAAAATTATAAAGAAAAAGAGAAA
TGATAACTATTTAATAGTGGTTTTTATATGTTTATAAACAGGATGAAATAGTTGTTCAAA
TTAAAATATCCTCAATGAAAATATTAACACTTTATATATGTTTTTGTTTAAATTAAAATA
TGACTAGTGATTAGATAACACCACTCTTAATTAGTAGCTTTTGTTTTAGCCTAAGGTTTA
ATGCTCACAAATCCATGTTAAGTAAATTTTCAAGTACCTATGACATAGTAAAGATGGAAA
GGTATCGCAGAATCTAAAGAAACTTATTTATGTTTATGACAAAATTAACAAAGATATAAT
AGTCATTTGATGATTCAGAAGCTCTTTAATACTATATTGAATACCCCAAAATGGGAAAAA
AAGGAAACATGAGAGAGATTAAGT
1_0728 15.824
clm0131 17.528				Contig295
GACACAACTGTGATTTGCTCGATAAATACTTGAGATGTATGTATATATATATATATATAT
ATATATATATATATATATATATATATATATATATGTATGCGTACATAGGGGATTCAGAAA
TACATAATACATGTATATATAACAGTACTACAGAAGTTCTTGAAGATCATATAGAATCAA
GTTTAAAATGCATTATGGCATATTTTAGTTAATAACAGTACTTCGTATAATGCTAATGAT
ATATATACATAGATCAGTTGAAAAGAAGGAGGAGTAGGTGAACCTGTTTCCGAGAAGGGA
ATGCAAGTGGACAATGAGTTCCTCTTCTTGCGGAGAGAATGCACCTCGTTTGAGATCAGG
CCTCAAGTAATTGATCCATCGAAGGCGACAACTTTTGCCACACCTCTGAAGGCCGGCATT
TCTGGCGACATCGCTCCAACAACCTTGTCCACTGTTAAGCATGTAGTTCATGAGCTTGTC
ATCTTCTTCAGGCGACCACAACCCCTTTCGAAGCTTGTTATTAACGTTGGTGTTGTTTTT
TGCAGACACCTCGGGCTTCCTCATTGTGCACTAGTGTATGATCCCGACCCCAGAAGCAGT
GTTCCAGTGATGACCAATTTGCTCTCCAAGGGGTGTGATGTAAGATAAGAGAAGGATTTA
TAGAGAGAGAAAGATAAC
1_0221 17.850
1_0634 18.364
clm0749 19.058				UP12_4236
GAGACCATTTCTCAATTTTCCAATCTATTCTCCTCGGTTTCCACCACCGC
TCCACTTTCTACCGGGTTTTATAAGTACCCAGATTTCGTGGAGCAAATGG
ATAACGGGGAAGCCCCCATCTTGGTGGAAGAGAGGATAATGCAGGAAATT
CGAGATACCAATTTACATCTGAAAGACTTCGATGTTTCTTCCTATGAAGA
CAGAGACATCCTGCTGTTCTGGCTGTCCTTTTTTCTGGACATGAAAATAG
TGTTGTGACATCAAAAGAGTCTTCAAAGTCGGCAAAGAAACTTTGTGGTC
TTATTGTTTTCTATGCTATTGTCATGGTTGTGGAACTTGTTGGTGGAATA
AAAGCTCACAGCCTAGCTGTCATCGGTGATGCAGCACATTTTGCTTTTCT
GATATTACTGGATTCTCTATCTCTCTCTTTTGCAGTGTGGGCTTCTGGTT
GGGAGGCAACACCACATCAATCTTTCGGATACAATCGTCTCGAGGTTTTG
GGGGCTCTTATATCTGTTCAGTTAATTTTGGTTCGATATCTGGTTATTTG
ATATATGAAGCAGTTGGTAGAATTCTTCTACAACAGGCCAGTGTGAATGG
AAAGGTCATGCTTGCAATTGCAACATTTGGGTTTGTTCTTAACTTTATCA
TGGTTGCATGGATTGGTCATGATCACAGTCATCATCATCATCATGGTTGT
GAAGACTCTAGTCATGATCATAGTCATCATCATCATCATCATGAAGACTC
TGGTCATGATCATAGTCATCATCATCATCATGAAGACTCGGGTCATTATC
ATAGTCATCATCATCATGATCATGGGAATAAGGAGCTATCTATAATAAGT
GATGAAGAGAGTGCTACCCTGGTTTCAAGTAGTCACACAAAAACAAATGT
CTTGAACCTAAATCTTCAGGGAGCGTATTTGCATGTCATGGCTGATATGA
TTCAATCTGTTGGAGTGATGATTGCTGGAGCCATAATATGGGCTAAACCT
AAGTGGTTTATAGTTGATCTTGTGTGCACTCTTATATTCTCTGTTTTATC
TTTAAGTGCTACCCTTCCCATGCTTAGGAATCTTTATGGCATTCTCATGG
AAAGTACACCAAGGGAGATAGATATTAGCAAGCTAGAAAGTGGCATTAGA
AATATCAAGGGAGTGCANGATGTTCATGACTTGCACATTTGGGC
clm0095 19.258				Contig203
AGACTAATAATAATGAAAATAATAATTGAAAAGGGTAAAAGCAAGGAAGTGCAAAGGTGT
GTGAGAAGAAAGGGAGGAATGATGAAGAGAAGAGGTGACTGATATCATTGATTCACTGCA
GCAGCAGGAGCAGCACCACCGCAGCAAACACTCACCAAAGAAAAAATAAAACCTTTGGAT
CCCAAAAAACCCATTTTTTTTCCCACCCAACTTTCTCTCTTCCCAAACACCGCTTTCTCC
TTTCTTTTATCCCTTCCATGCCACACTCCTCTTAAATTCCCCTTTTTTAATTTTATCTTT
CTTCTCTCCAACCCCTTCTTCTTCTTCTCTTCTTCTTCTTCTTCTTCCATTAAACTGACA
CATCAAGAGTTGTAAGAGTTGTTGCTGTTGCTGTTGTTCTTACTCTCTCTCTTGCTCTCA
CTGTTGCTGTGATTGCACTCTCTCCGATGGGAGCTCGTTGCTCTAAATTCTCTCTCTGCT
GGTGGCCTTCCCATGTCAAATCAAACCTCCATGATTTATCTGATAATGGTGACTTTGCTT
TTCCACTTCACTGGGGACACACAAACAAAACCAAGGAGGTATTTTTAATTTTAATGCTAA
CTTTATTTTTGTTTTTGATTTGTGGGTACAGATGATGATGAGAAGAAGAATGAGAAGGAT
CCTTGGGGAGGGTTCAGTGAGTACAGTTTGGATCAGCTCAGAGTTGCCACCTCAGGATTC
TCACCAGACAACATTGTCTC
1_0338 23.377
1_0001 25.158
clm0682.1 26.559				UP12_1855
ACATCACTGAATCTCTCTCTATTGTCATCGCTTTCATATCGTCTCAAATT
TTCTGAATCCAACAATGGCCAAGGGCGAGAAGAAACCGGCAGAGAAAAAG
CCCGCAGAGAAGGCTCCGGCGGAGAAAACGAAGGCAGAGAAGAAGATCCC
GAAGGATGCTACCTCCGGTGACAAGAAGAAGAAGAAGAAGGCGAAGAGCG
TCGAAACCTACAAGATCTATATCTTTAAGGTTCTCAAACAGGTCCACCCT
GACATTGGGATCTCCAGCAAGGCAATGGGGATCATGAACAGCTTCATCAA
TGATATCTTTGAGAAGCTTGCTCAAGAATCGTCCAGATTGGCTCGTTACA
ACAAGAAGCCCACCATCACATCCCGTGAAATCCAGACCGCTGTTCGTCTT
GTCCTCCCCGGTGAGCTTGCTAAGCACGCCGTCTCTGAAGGCACCAAGGC
CGTCACCAAATTTACCAGTTCTTAAGATCTTTTGTCAGAGTTAGGGTTTT
CTTGATGTATATTTCGGATCGTTCTTTGTAATGACATTTCTTGTTTTCTG
GAACATTTTAATATAAATCTCAGTCTTTTAAAAAAAAAAAAAAAAAAAAA
AATTCTTTTGTTCGTTATGTGTCATCTTTTTTGGAATTTTACCTAAATCT
GACAAGTTATAATGACAAAAAAAAAAAAAAAAAAAAAA
1_0025 29.428
clm0977 32.420				UP12_6583
CAGAAAAGGAGGAAAAGAGTGTGTTGCCCCAGCAGAAGAAAGATGACCAG
AACAGAGGAAGCTGAAGAAAGAGAAAGCACATCACAGTTCCACAGAACCT
GAACGTAAACACAGACACCAACGATCTCACTCTCACTTCATCTCACCAAC
TAAACCACACACCCTTTTCATCTTCTTCGTCATCTTCTTCTTTTTCTTCT
TCTTCTCTGCAAATTTATCTTTCTTCTACCATATTCTCTGCACAAATGGA
GGTCATAGCTCTCTACAAGCTTGAATCTCGTGGGATAGTGTAGTCCCTCC
GAGACTTTTCCTTTTCGACTTTGTCACTCTCGAGCTCCTTCTTCTTCCTC
TTCGCGCTCTCTTTTTCTCTCTTACCTTCCACTTTCGCTCTCTAGAACTT
CCTCTGCCGGAGGATGGCCATCTCGTGTCGGAAACTGACCGTCGTGAACT
TGGATCCGGAGAGAAAGCGAAGCGGGGGGTTGAGGACTAAACAGGCGGGG
AGAGGATCGTGCCGTGGTAGTTAGTTTTTCGGGAATGTGCTTTTTGCTCT
CTCTCTCTTTCTTCGTGAATGAATGCTAGTGTGACTCCATTGCGTTGGAA
AAAGGATAACTTTTTACCGGTTTCGGAAACCCTTTTGCGAGAAACCAAAT
GGGGTTTTTGCTCAAAGAGGTTTTGAAGACTCTGTGCTCAAGGAATCGCT
GGTCTTATGC
1_0179 34.883
1_1408 39.375
1_0421 40.908
clm0202 44.845				EI920127
TTTTATATAATATTTAAGATGATGAAAGTAGTTACCTTTTAATGCTAAGGTAGTTTAATA
GTTCACAATCTTTATGTGATCTTGTGTTCTTGGTTGTTGTTTTATCTTATTGATTTCTTG
TTGAGAAGTCTGTTTTTTTAAGGTAGAAGAGTGATGTATGTTGGGTAGGACATGATGCGC
ATGATGTTTGTGTTGTAAGTTTCTTTCTTGTTAAAGACACAAATTTTGCATTTCTCCTGC
TTCAACTTTTTATAATGATTACATATGCATGATCTCCATTTGGTTGTGAAATCAAGAGAT
ATTTTGTTAGATTAACTACTTAGTAGTTATGAGATTATCATATTTCTTGTGATAGCATGT
GTACTTCTTGTAATAGCATGTATGTATGGGCTTCCTAGGTCACAAATAATTATTATACTT
CCTATGATAGTATGTATGCATGACTTCTTAGATCACAAGTAAATAGAAATATTAAAGAGA
GTAATTACTTGAAGATAATAAAGTATTATATTATGAAAATATTATATAATCAATTATTAT
ATCATAATATTTTGAAAATATTAGATAATAAATTATTATTATTATTATTATTATTATTAT
AATATCTTAGAAATATAAAAGAATGTGATAATAAGTTATTATATAATAAGATATTAATTG
AAAATTAGATATTTCACATTCCTATTTTACTTCTTATGATATAATTGTTGTTAACTGACT
TTTAACCATTTTTTTGAATTTTTTTAATAAAATTCAATTACAATTAATAACTAACCGAAG
AGAATGGTAAACTAAAATATATTTTAAATTATTTTTATAATATTAAACATCAGTATCTTT
TACTTTTAAAAATTTAGTATATTTCACTTATAAAAATTAAAGTAATTAATATAACTTATA
TTGTTTTGTGG
clm1078 46.950				EI921512
TAATGGTAATGTTTCTGACCAGTCAATAATCTTTTATGGTCTGTTTTTCAGCCCCTTCCA
GGCTTCCTAGCTGCCCATTCATCTAGGTTTTCCATCAACTCTTCACATTCAGCCCAAACT
AAGATTTAGCAAAAAAAAAGTTTAATTTGGGGTTCTCCAAGGTTTGAACCCATCACCATG
CAATGCCAACTCAATGCCAAACCATTCAACCAATTCATATTTCATGCTAACTAATATAAT
CCAAATATCATATTATTCCACAGCATGATTAACATATATTTAAAACAATAACAAATAATA
ACACAAAAATAGGCATACATAGGACTTGAACCCAAGTCCTCTCACACAATTAAAGTACTC
TCAACCACTTGAGCTAGTACTTTTCCACGTCATGCCAATAAAAAATTAATGCCATAAATG
ATCTTCCCACCCGCATTTATTAATTAATTAATTATTTAATTAATTAAATTCTGCGAGTCT
TACATTTCCCCCAGCTTTAAAATTTTTCGTCCTCGAAAAAGAGAACTTACCAATGAATAA
GTGAGGATAAGATTTCCTCATAAGATCCTCCATCTCCCACGTCATCTCCTGGGTTGTTTC
ATCCCAGAGAACCTTCATTGTTCAGATCTCCTTCTCTCTGAGTTGCTTGACTTGAGAATC
CAGGATTCTCACTAGTCCAACTCCAATCGTTAGGTCCTCGCGCACTTGGACATCATCCTC
CTCCAATACATGTGTAGGATCCGCAACGAACTCCCTCAACTGCGACACGTGGAAGACATT
ATGTAAGTTTTCCAAGTTTGGTGGCAAAGCAATCTCGTATGCTGTAGGTCCAATCTTCCT
CGTGATCTGGTATGACCCGATG
1_0257 50.166
clm1158 51.370				EI923517
ACATTGAAGAACTTCCCAATTGAAATGTATAAGTACGAGATGCAATAGTGGAGGAGGAGG
ACAAATTATACACATACAATTACAATTTTTATTTTGCAATTGTTTGGGTTATTTGGAAGA
AAAATAGTTCTATTATTATTATTATTATTGTATTCAATGCAAAGAAGAGTAATTTGATAA
ATATGTGTATTGATGGCAATAATTAGATTTTCATATTATATTTCATGATGGTTCCATGAC
TCTAAGTCATGCCTTAAAAGGAGTTGATAACATACTTTGGTGATGAAAATGGTAAATGCA
ATGACAACACTAAAATTTTGTGGGAAGGTTGTTGTTGGAGAGAAAAAGTATGGTAATAAA
CTTACATAATGGATGAGATTGTGTAAATTTAATTTTTTTTTAAAAAAAAACCTATTCAAT
AAAATTATTAGATTTCATTATTTTTATTGTTGTCTAATATGTTTATTTTAAAATAAAAAG
TTTTCTGTTTATTACAGGTACACATCTTATTTACTTTTTAAATAAGTAGTTATTTTAAAA
TTTACTTATTTCAACAATTTTTATTTTAAATTTGAACAAATTAATCCAATATTAGTTTGA
TAGATTTGGATACTAATAATTTTATTTGTTATTTAGAAGATTTAGTTTAGTTCTAATTAC
CTTTAAAATTTGGGTATTGTTATCAAAAAGAATTATTTTATTGAGCGTTCAAAATTTTTT
TTTTTTGTTTAAGTATTTTCTTGTTAACTTGGTC
clm0333 54.317				Contig561
ATAACATCATGTCCACACTCCTTAAGACCCCCCTCTCCCTTCCCATCGATCAAATTTTCC
TCTGCTCATTATTTTCAACTCCAACAATAACTTACCCTACCCAAGCTTCATCTAAATCTT
TCAGCTCAAAGTGCTTGTCATATTGACTTCTTCTTCTTCTTCTTCTTCTTCATCTTCTTG
TTCTGGTTGAAGAAATGAAAGATGGTGGCAGAAAACAAGGTGCAATGTCACCATGTGCAG
CATGCAAGCTTCTTCGAAGGAGATGTGCACAGGATTGTGTGTTTGCTCCTTATTTTCCTG
CAGATGAGCCACACAAGTTTGCCAGTGTTCACAAGGTTTTTGGAGCTAGCAATGTCAACA
AAATGTTACAGGTTTTCAATTCTCAGCCACCCCTTCACTATCTTCTGATCATCATATATA
TATTTATCATTTCATTGATATATATACCAGTCAAATACTGTTAAAAAAACTTCTCAATCA
CTTTCATTAGGGTTGGTCTACTTTGATTTTTGTCTGAACCTTCTTACAAGTTCTCTGCTT
TTGTTAGGAAGATAGGTTGCACTTTTTTAAAGCAGAGATCAAAACTTCTGCAATATATGG
TAAAGTTGATAGCTTAGGTTCAACATAAAGAAAGTATTACACAAAGAAGCTGCAGCTACT
TTTGCCTCAAACTGTATAGTATACTAATGGTTATAGTAAACCACCATTGCAGTTTAACCT
AAAAAACACACACACACACACATATCTATATCTATATCTATATATATATATATATATATA
TATATGTATATGTATGATGTGTATTCTATA
LG10
clm0490 0.000				962_159_14567339_5489_45978_002.ab1
CAATTATTTAACTATAAGCTGTAATATAGAGTAAATTAATTTTTCCCCATTGGTTGCAGCCTCCTTCCAATATGATCATC
CAGAACAAATGTTTAACAGTATAATCACAACACAAGGAGACTTGCATATGAAACTCAGACAAGAAAAAGGAAATGATGAA
AATAACTTGTAGATTAATGGATTTCCCAGAATCCTAACACAAATTTACAAAAAATATAAAAAGGTGCAAATAAATGAATC
CAAAAAAGTAAGTTACCTCAATTTAGGTTCTCGTAATTGTTGTGTTCGGTTTTCAGACTTTTTATTTCCAACCCAGCGTT
GCCGAGTCTGATTCCAAAGAATTAGACCTGCAACCAAAAATATTACCATAAATTCACCTGCAAACTAAAATATGATTGCA
CCACTAACATATCTAACAAAATCTCACTAATCTACGATAGATTGGAAGGTACAGCAGGTAAAAGGCATATCAATAGGAAA
AGTGGTAAACTAGCAGTGTTTCATAAATGTGTGAGAAGTGAGGGCTAGTCAAACTGCATTTCTTAACTGAGCAACAACAT
GCATCATATATATATATATATATATATATATATATATTATGTCATGGTACACCAAAAATGGCTGTGTCCTAAAAAGGAAA
TAAAGAAGTAACTGCATTACATAGACATCTGTTTAATGTT
clm0629 0.190				962_276_14613251_5489_46884_006.ab1
CACACAAAAATTACACCACCTACTCGTATTAAAGGACAAATTTATAACGCAGTTGCTTTTCACCTTGGTTGAAGAATCAG
AAGGATGTATTTGGTGAAGCCGAGCAACTGGGGAGGCAACCGAACCATCCAAGTTGCGTTGCGGGGACCCCTTTACTGCT
TCTTCTGCCAAAGGTGCATCAAACGCAGGAGAGACTGTGTCGAATTGATAGCTCCGTTGGTGCTCCCCCTCTATGCTCAT
CTCGTTCGAGTCCCTGCTTGCACTCTCTGCATCGAGCACCTCTTCGCACAGCCTCTTCGCCTCCGTGAAGTCCATTGAAC
TCCTCGGAGAGCTCGAAGACGTGAGGCAAAGCTGACGAGAATTGATATCGCCAGAATCCGACCGAGCAATACTTCGGTAA
TGCAGCGAGAACGCGGTGGAATCCATTGTGACATCATCGTAGTCACCGGCAGAGTCCAATAACTGCTCCCGTTTGATGAA
ACGCGCCGATACCGGACCGCGAAAATCATCGTCGTCTGCGAGGATCAGGACTAACACATTTATAAACTATGAGGTGTGTG
TGTGTGTGTGTGTGAGAGAGAGAGAGAGAGAGAGAGAGAAAATCAACGAAGAAAAATGAAGAGTTAGGGCTTGCCGTCGT
TGGCAGTGCTGCTGC
clm1231 1.929				>962_336_14637033_16654_47399_009.ab1
CAAAAATATCCATGAAATAGTATAAATAAATTCAGCATCGAACGCAATTCAGACCTTTGTATTATATATTTATATATATA
TATATATATATAGCATATGGTTAGATGCAAAGAGTGATGAGTAATTTTGAAGAGTAAAAATGGCATCTCATGATGAGACC
AGTGCTCAAACTCAGGTAAACAACTATGTATTATATGGTATTTCATGCAACCTTAAACCTTTTCATTCTTCTTAACAATG
TCTTGTTCTTATTTATACGTATAAAGAGTGATTTAACTATCATGGATCAGGAGAAGAAGAACCAAGCTGCAAAGGAAAAG
GCCCAAGAGGAGAATGATGAAAGTAAAGAACGGGCCTCTGAGATGGGCCGGTGTATGAAGGAATGGGCCCAGTATGGAAA
GGAGAACACTGGTACCGGTGGGTTCTTGCAGCAAACTGGGAAAAAGGTCAAAGAAATGGCGCATGGTGTTTCTGAGAGTG
TGAAGAACAGCTTTGGTATGGCCCCACAGAACGATGATGAAGATGAAGAGTACTATTACTACCCAACCCAGCATCGCAGA
GAATAAACTTTCTTGAATATAGTTTATGACACTGAGAATCTTTCATCGTATGAACAATAGATTCTTT
clm0524 6.143				962_198_14582194_5489_48087_012.ab1
CTTTGATCTCTGAAACCCCACCTCAAACCATGTTACAAATTTGGATCAACAGAACAAATAAAGCAACCATGGCCCCTATA
CTGAATGGCATCGAGGTTTATGAAGGGAAAACCCTAGATTTACCAGAGACCCATCAAGATGATGGTACTTATTACATTAC
GTAAATACTTTACTTAATTTCTTATATATTATGCTTGTTGAAATATTCTCTGTCACAAATTAATACTCTCCTAACTTGTC
TTTCTGATATTGTGACGTATATGTATGTTACTAATTTCATACATATATAAATATAGTTGGTGCCATCATGCAAATAAAGT
CAACGTACGGCATCAAGCAAATGTGGCAAGGAGATCCTTGTAACCCTAAAACTCACCTGTGGAAGGGTGTAAACTGCAGC
TACAATGGACACAACCAACCTAGAATCACATCTTTGTATGTTTGGTCTCCACAAAACCTAGTACAATATATATATATATA
TATATATATATATATATATATATATATATATAGTGTGTGTGTGTGTATAAACACATATATACTTGAGTGCTGGTTTTCAT
TTGTGAGTCAATTTTTCAGGAACCTGTCTTCAAGTGG
clm1212 9.054				>962_327_14633455_5489_47291_096.ab1
CACAAATTAATACTCTCCTAACTTGTCTTTCTGATATTGTGACGTATATGTATGTTACTAATTTCATACATATATAAATA
TAGTTGGTGCCATCATGCAAATAAAGTCAACGTACGGCATCAAGCAAATGTGGCAAGGAGATCCTTGTAACCCTAAAACT
CACCTGTGGAAGGGTGTAAACTGCAGCTACAATGGACACAACCAACCTAGAATCACATCTTTGTATGTTTGGTCTCCACA
AAACCTAGTACAATATATATATATATATATATATATATATATATATATATATATATATGTGTGTGTGTGTGTATAAACAC
ATATTTACTTGAGTGCTGGTTTTCATTTGTGAGTCAATTTTTCAGGAACCTGTCATCAAGTGGGTTGACCGGGAACATAG
TTGTGGCCATTTCCAATCTGAAATTGATACAATATTTGTAAGCATATATACATACATATATATATATATATATATATGAG
TATTTTGGATAAACTTGATGATAATTTCCCATAATTCTCACATGAGTGAGATAATATGCAGGGATTTGTCCAATAACAGT
TTAACTGGTTCTGTGCCTGATTCATTATCTGAACTGGAGTTCCTGAAGATTTT
clm0971 10.036				UP12_414
TAATAGATTCACATTCACTGCTTTCATTCTCTTTACCTTTTCTCACATCG
TTCCAAAGGTTTCATCTTTCACCCGCTTCGCCCTTTTTTCAATTCCAGGT
TTGGTTGTGATTCAATTTTCAAACCAAAGTTTCTTTATAGAGATTATTTT
TGCAGAAGAAGTATAATTGTAGAGACAGATGGATCACTATGGTTCTTCTG
GAGGAACCTGGACCATGATCCCAACTCACAATTCAAATGTCCAATCCCAA
TCCCAATCGAACCAGGACCCTAACCTTTTTCTTCAACAACAACAACAACA
ACAACAATTTATCCAACCACAACCTTTTCAGCAAACACTACAACCTCAAT
CTCCATTTCAACAGCACCAGCACCTTTATCAGCAGCAACAACAGCAGCAA
CGTCTACTACAACAGCAACAGCAACAACAGCAACAGCAGAACCTTCACCA
ATCACTCGCCTCTCACTACCATCTCTTACATCTGGTGGAGAATTTGTCTG
AGGTTATTGAACATGGAAACCCAGATCCGCAATCAGATGCATTGATCAAT
GAATTGAGTAACCACTTTGAGAAGTGCCAGCAACTGTTAAACTCAATCTC
GGACTCGATTAGCACCAAGGCTATGACAGTTGAGGGACAGAAGAAGAAGC
TAGAGGAAAGTGAGCAATTGCTAAATCACAGAAGAGACTTGATTGCCAAT
TACAGAAAATCTGTGGAGGAGCTTGTTAGGTCTGAGCCATAAGAGAGTGT
TATCCATTCAGATAGATCTTGCTGTAGATGTGAGTGTTGTATTTCTCCAT
TCGGATTATTTATGTTCAACCTTGGAGATTTAAAGCCTGTGCATGAATTT
ATAATTTAATAGATATTCTGCAAGTTCCTTGTCAAGTTTTGGCCCATGTA
TGTCAGTTTCTATTCATGAAACAAGGTCAAATTATCAGAAAGACATGACA
TATTATTAAGAGCAAACTCTGGCAATTCGGAGCAACGAGGAATGTAATGT
TAATGATATATGATAAAAAATTGGTTGCCTCTTATATAATGTTGGGGATT
TTGTCAAATCTTTGTTGATGTTGAATCACAGGATAATAACTACTATTATT
TTAATGAAAAAAAAAAAAAAAA
clm0296 11.207				Contig599
AGGCGTGGTTCCATTTTCATGCATCATAACATACTGCTGATCCTGTTGGTGCGGCTGCAG
ACACTGATACTGTTGCTGCCCGTACAACCCCATCGGGTCGGCGTTCAAAACCTCGCCGTC
TCCGTTGACGGTGACGTTAACGCTGTTGGGGGCATACATACCGTGCTGGTGCTGATACTG
GTGCTGGTTCTGGTGCTGAGCCTGGGCTCGGAACATGGCGAGCTGTTGGAGGACGAGTTC
CAGCTCGGCTCTGCAGTACTCGATCTGGGCCTGCAGGTCGAGGATGTAGCGGTAGCAGCC
TCCGACAGGGTCCGAGGCGCGCATGTCGGATTGGTAGATGATGGTTCGCATGGCTTGGTC
CTTGTCGCGGGGGCTGACAACCTTGATGATTTTGGTGATGTTGCTTACTCCGAAGAGTTT
GTGGGCGTTGAGGAACTGGCGCTGTCGGTCGTGCGGGAAATAGGGCGCGAGAATGCAGTC
GGGGGCGCATTTTCTGCGTTGGTACTTGCATGCAGCGCAAGCCTGAGTGGTGCTGTTGCC
ATTTCTTGTTGTGGAGATTCTGTTGTTGGTTTTGGTGTTGGTGTTGGTGTTGTTGGTGGT
GGTAATGGTGGTGGTGTTGTTATTGTTGTTCATGGCCTTTTGGGGAGGAACAAAAAAAGG
GGTGTGAGATTTCGGCTGCATCTCCGGCGGGGAAGGTGCTCAGAAAAAGGACCTTTTCTG
GGGCTAAGTTTTTCTCTTCCCTTATTTTCTCGGCTTTTGTTTGATCAGAACAATGGGAGA
TGGAGAGAAATG
1_0356 14.013
1_1409 14.013
clm0418 15.096				962_106_14546532_16654_45615_057.ab1
TCAGCTCATAAGCCACTGGTATGTATATATAACAACATTCATATGCAGACATGTATATATATATATATATATATATATAT
ATATATATATATATATATAACAACTCTATATACCACAAACACATACATATGCAAGATCCAGAATGTTTTACATCCTACAC
ACATACATATACAAACATGTTTAGTCTATGTAATATGAAATTTTATGTGGTGCCTGTCGCAGGTTAAATACTCATGCAGT
GATTGAGCCATTTGCAATAGCAACACACAGGAATCTCAGTGTACTTCACCCCATTTATAAACTCCTGCATCCTCACTTCC
GTGACACCATAAATATCAATTCACTTGCTAGGAAATCCCTAATTAATGCGGGTAGCATTATAGAGCAAACTTTTTTGGCA
GGGCCCTATTCAATGGAGATGTCTTCTGCTGTATACAAGAATTGGGTTTTCACTGACCAAGCTTTACCAAAGGATCTCAT
CAAAAGGTAAATTAACCCTATTAAGTTAAAAAGATCAATGTGTATCCAGCCAACTATGGGAAAAATACCCTTGCTATCAA
AATAACTCTTTTGTTTTTCCTTTTGATTGATTTAGAAGATTGGCGG
1_1509 17.998
clm0172.1 19.819				EI919343
AGCTTAACCTCACTCCCCCTTACCTTATTGATTGAAGAGCACACTAATAATAGTTGTAGA
AGACTAGGATCTCTTTGAATCTTTGCTCTAAATTTTCTTTCCTATTTTTCTCTTTCCCTC
TCTTCTTTCTCTCTCTCCTTTCTTTCTCTTTCTTCCTTCCTTCCTTCCTTTCTTTCTTTC
TCTCTCTCCTTTCTTTCTCTTTCTTCCTTCCTTCCTTCCTTTCTTTCTTTCTTCCTCACT
TTCTCACCTCCCGTAACCTTCATTCCATATATATATATAAGCAAGTCATGTGCTTATCTT
TTCTTTCAAAATCATGATTACATGCATTAATGAAGAGATAATCCTTATCTCTTCATCTTA
TCTTCTTCTCTCTTTTTTTTTCTTTTCTTCTTATCTTTTCTTCTTTTCTTCTTATCTTCT
TATCCTTTCTTCTTCTTTTTCTTTTATTTTTTTTTCTTTTTTCTATATTATTATTATTAT
ATTTTTTTTTATCTCTTTTAGAAAATTCTTCATATATATATATATATTTTACACACACCT
ATTTAATTAAAATATTTTTACCTAATATATATATATATATATATATATATATATATATAT
TATATTTGTTTTGTTTTATTCTTATTATTATTTTCAATAAGTAAAATTTACATCATGATA
AAATATATTTTTAATGTTTAAAATGCATTTAGATAAAATATGAAACATTAGTAAAAATAT
AAGATTTTCTAATTGTTTTATTTAAAATAAATAATACAGTTTATTAAAAAAAA
1_1225 21.620
1_0111 23.610
1_0109 23.932
clm0662 26.802				962_293_14620251_5489_47020_066.ab1
AATTGTAAAATAATGTCAATCATTACTTTTAATTTAAATTTAAATTTACACAAGTGGGAGGAGAGTGGGTGGTATATATA
TATATATATATATATATATATATATTGAACGGGGTGATAATGATTGATGGAAACCCAAGTTCACCCAGTGCTTCAAGCTT
GAAGCTGATGAATGAAGGAACCGGTTTTTTCCATACACGGGTTGGATTTGAAATCATATAGAAAAAGAATACAAGTATTT
GTTTTTTATCCAAATTAGAAAGAAAAAGTGATAAACATAATATGATGAGAGAACCATTGATGGCTTAGATTGAGAGATTT
ATGAAGCAGAAGATGTGGTACTTACGAGAGGAGGAAGAAAAAACAGAGGACCTGCAATCTGCGCAGGCCAATGGCCATCA
CTGGTCTGCAATGCAGATAGATGATATGCGCCTCTTTTAACCGCTGCCGTCACTTTCTCGTAACTTATTTCTTCTCCATC
TTCTATCTTCACACTCGGAATTCTTTGTTCGAAGTTATTCTCTCTCAGAACCTATTATACATGATGATGATGATGATGAT
GATGATGATG
clm1184 29.259				>962_305_14624543_5489_47119_064.ab1
GTATAAACTACACATAGGATAATTTATTTATAAGAGAGAGAGAGATACAACTAAAAAGAGTAACTAAAAATAAATAGAGT
AAATAGAAGATATTATTTGATATTGTGATTACCAATATCTTAACAATATGAAACAATATCTACCACTTATCATTGAGCCA
GGGCCCTTCCTCTAGAAAAGTATAATATATCTTCCCAATATATATATATATATATATATATATATATATATAACATAACA
AGGAGTATGAAAAGAATAATATAAAGAAAGACATTCCAATACAAGATCATACCGGTGTAAGAAGAAAAGCAATTAAAATG
AGAAATTTACATACCAACACCCATGGTTATGAGCAAATTCTTTGTCACTGAATAGACCTTAATCCTTAACTCCGGCAACT
CACATGTCTTGAAGTATTTTGTAACGATACGTACAATGTAGGCAGCATGTGGTAATAGTTGACTGCAATACAAATATTGG
CAATAAGTAGAGTTCTTCCTCTGACAAGAAATAAATACATAAATACATGAAAGACATATCAGAGGAAAGAACTTGAAAGT
CATGCATAGAAACAGGAACAGAACACCAAAACAGTGAAGGGTAAACCCTTTGATGATAACAGGGATCATTAACAGTGGCA
TTAAAAGTAAAGACAAGCCTTACTATAAAATGTGAAGGGTTTGA
1_1049 30.837
1_0981 31.284
clm0119 32.967				Contig390
GAAATATTGGGTTGACGATAAAAAAGAACGTGTAATTGTGGCGGAAGCAAGTGGGGAGTT
GGTAGATGTTCTCTTCAGTTTCCTTACCCTTCCATTGGGAACTATCATCCGACTTTGGGA
CACCTCTGAACAACAAGAAAGGCGTGAGAACAGACTCTCAACAACAAGTAGGATGTGAGA
ACATCTCTCAACAACAAGTACGACGTGAGAACATCTCTGAACAACTAGTACGGCGTGGGA
ACACCTCTGGAGGAACAAGAAGGGCGCGATAACAACTCTGAGCAACAACAAAGGCCTGAC
AACAGCTCTGAACAACAAGAAGGGCGTGAGAACACCTCTCAACAACAACAAGGACGTGAG
AACACCTCTCAACAACAACAAGTAGAGCATGAGAACACCTCTGAACAACAACAAAGGTGT
GAGAACACCTCTGAACAACAAATAGGGCATGAGAACAACTCCGAACAACAAGAAGGACCT
GGTTGCATCAACAAGCTATGCCACAGTTTTAAGGATATTTTGGGGCTTCAGTCTAAACAA
CAAGTAGGGCTTGGTTGCATCAAGGAGCTTTACCAGAGTGTTAATAAGTTGGACTCTGAT
GTTTTCAGGAACAACAACTGCCAGGAAATGTTGCATTCTCCGCGCAACCCCTTAGAGAGC
TCTTGCCAGAGACTAAAAGTGAAAGTGGATGATACAAAACCCACAAAGTATTTCATGTGT
CTTAACTGTTCAAGTAAAGAAAGTAAATTGTTGGTGAGTTCTTTTTCTGCTAAAAAGTGC
GACTGCGGGTCATTCATCAAAGAAATAGAAATGCTGGAAGAGCATGGTGGTGACGATGGT
GTTTTTGTCAAAGGAAAGGCCATGTTCTTGATCTATGATGACTTGACAGTGCGCCGAAGC
TCTCCAAGTGAATCCATTAAATCACCCCTCAAACTTGGACACAAAAAACTCGA
clm1152 36.736				EI923433
AGCTTTAGCTGGCTTAGAAACTTTTTATAAGATTTTGGCCATAAACAAATTCTCTCAATT
TCTTCTTCTTCTTCTTCTCCTTGATTTGCTTTATATATTATGAAGAAAGTAGTTGTTGAA
AATTTGTTTATAGCCATTGAGCAACTTTGGCTCTTTTGAATGGATTTTCTTTTTTTCACG
ATGGATGCATTTACTACACTCCATATACAACAATGAAAAGTTGTTTTCAACTTTTACACA
ATATCTCAATAATGTGATATAATTAGTTTTTTTTTTCTTTGTCAAATGAAACAAGATAAT
GTTTTACGCTTTGTTATTTTTACACTTAATTAAAATAGTAAAGTATTGCGTTTTTTTCTT
TAATAAGTAATTATAATGTTTAAAGATAAATAAGTAAACATCATCATTGAAAAATAAGAT
AATAATTTTAAATATAACACCAAATCAAGTTATGATGTAATTATGGGATAAGTATGTTTT
TAGTCCATTTACTTATATGCAAAATTAGAGGTCCCTCCTTCAAAACTCATCTCTATATTT
TAGTAATGCATAAAATTCGTCCTCTAAAACAAACGACATTAACTTTTAGATGACGTATCT
AACAGTCATGCTGACTAGACTGACATGTCAAACATGAAGTGACTACATGACGAGTAATTT
GAATTTTTTGTTTGTTTTTCTTTATATATATATATATATATATATATATATATATATATT
ATTTCTTTTCTTTTCTTTTGGCTTTGAAGGATGCATTTCATGTATATTACTAAAGGATAT
GGACAAATTTTATATGAACTTTGAGGGAGAGTGACGAATTTCAATTTCACATGTAAATAT
ATGAACTAAAGATATACGTAGCATAAATAGTGATTTGAACTAATTAAATGATTATTATAT
TATATAAATATTAAATGA
1_0140 40.318
1_0759 40.710
clm04442 43.680				962_125_14554241_5489_45740_067.ab1
AGTTCACGTTGCATGCTTTTATTGCTATGGCATCACGTTGCATGAATCAGAGAAGCTGCACAACATAAATAATAATAATA
ATAATAATAATAATAATAATAATAATAATAATAATAATAATAATAATAATAATATAAAATTAATACGAAACGAGAAATTT
GAATAGAAAATGGAGAGATATACCCTCCACCTTTTGGGGAAGGTAACTACCTAACGAACTCTGTGGCTTAAAAAAGAAAC
AAAATTGTGTGTTTGGCATTGGTCAAATGAATTCCGAATGAGATGCTACTGAAAGTGGAACACTGAGTGAAACTCACCCT
TTCCCTCACATAAACGAAAAACACACTCTTTTTCTTCTTTTCCTTCTTTTTCTTACATCTCATAACTCTCTCTTTCTTAA
CATTGTAATGTTATCATTATTCTCCTCATTGTGATCCAACCCACATACCCACCCGCCATGGCCTCCAACCGCCTTATCAC
CCTCACCCGCCGCCTCCTCCTCCTCCTCCCGCCCACCGCCCGCCCCTTCTCCGCCGCCCCATTGACCTCCTCCCACCCCT
CCCCGCCCATGCTCTACGACCGCCTCGCCTCCGCCACTGTTGCCAAGCTCCGCCGCCTCGACCACCCCGACCCTCGCTTC
CTCAAGCACGGCAGCCCCGTCCCCTCCAACACCGACCACAC
clm1088 44.425				EI921761
TCACCACAGTGCCAAAACTGACATAAATCACTGACTTTGCCCTTTGATGGTCGAGCCAAG
TTATGCAACTATTGTCTTCTTTTGCAACATTAAGGGATATTGAAGGGTTTTTGGTGACTT
TGTTCTTGACGTGAGTGTGAAGAGGGCCTATTGAGTAGACTCTGGGAAACACAGTAGTGA
GCTTTGTGATAATGGGAGCTTCTAAATGATCGAATGTATTGAGTATCAGAGCAGAAGCTC
GCGTCATGGTTAAGGTTTCTTTCATGTAGAAATCGAGACCAGAGTTTCCAGGTTTCAGTT
TGAAAAGAGATGGAAGATCACGATCTCTCAATAAATTCTCTAACCCTTGAATGCTTGATA
GCACCTTTTGTACATCTTCTGCATTTTAATTCCAAGTCAATCAGGAAATTGTGTAAGACG
AAAAAGATTGTTTCACATAAAAAATAACCATCTGACAACTTATTGTAGAAGTAAAATGAT
GGTATAAAACAATTTTTTGTATTAATAAAGAAAAAGAGATATTGAATAATAGTGAAAAGA
AAAAGAAGAATGAATGACAGTGAAAAGATAATATAAAATGAAGTTAAAAAACTTTTCGAA
ATAAAAATATCATTCAAAAAGTAAAGATGATGAAATATATATATATATATATATATATAT
ATATATATATATAATTACATTTTTATTTTAAAATAAAAACTAATTTAGATAATAATACAT
AGACACTATTTTTTACTCTACGATTATCTAATATTAAGAAAAAAAGTATTTTTATTTTAA
ATACAAAATAAATTGAGGTGAATGAAATAAAAATGAAAAATATTATCTTTTATATTAAGT
GTTCAAAGAGTATGTGTTTATAATTTTCAAAATAATTTAAACAATTTAGAATAGAATCAC
CAAAAGTGATCTTTTTTTCTTTTTTTATCATTGAAAGGATAAAAAACTTTAGAGATATGT
ACACC
clm1098 45.215				EI922038
TGCTTCAATCATTGTTGTCCCCTCTAATTAGTCCAAAGTACACTCTCCTTACAACACTCA
CTCCTGGCATTCTCCAAGCCCTCTCTTTCCTACTCAATTGGTCTCTTAATCATGTTTTAA
TTAAAGTTAATGGTCCTAAAACAAAAATTGGCATTAACGTGGCCTTAATTGCAATTCAAG
ATTCATTAGTGGTTGTTTTCCAGCCCTTTTGGCTGCCCCTTTGTCAGCTAGAGTTTCTTG
ACTTTCACATTCATGCAAAAAGAATTTTGGCAAAAAAAAAGAAAGCTTAGTTTATGACTA
CCAAGGTTCAAACTTACAACCATGCAAATGTTAGTCAATTCACAACCATTCAATCAATTC
ATGTTTCATGATAATTCTTATAATTCTAGGATTATATTATTACTCATCATGATCAAGCAA
TTTATTATTAAAATAATAATCAATTAAATAGCATATAATTGGCACACACATAACTCAAAT
CCAAGTCCTTTCACAATAACTAAGTACTCTCAACCATTTGAGCTAGTACTTTTCCATATC
ACAACAATTAATATTTAATTCCATAAAGGTTTCCACTACCCGCATTTATTAATTAATTAT
TAATTTAATTAATTAAATTTCGCAGGTCTTACAGAATTAGATACACAAAGTGCAATCTTA
GCCAAAACAAGTTGACTTCACAACAGATGGAAGAAATAAAAAAAAAATTAATGGCTAAGA
TATAGATTGGAGTAGCAACAATTGGCACGTCTCAGCAAGTTTTTAGGTGTGATTTTTGTT
ATGGTGAGCACCCT
[truncated: 318 more rows]

## Sheet: mapped SSR-Lotus synteny
lg1							LG2											LG3										Lg4									LG5				LG6							LG 7
clm0111			n				clm0096 14.895			Contig439		5	62492188					clm0010 53.123										clm1094 0.000		EI921856		64836553	1	170 9e-41			clm0054		no		clm0022							clm0520
clm0204		88344656	3	117 2e-24			clm0099 74.560			Contig323		no hit						clm0034 56.592										clm0163 8.937		EI919161			no hit				clm0077		no		clm0074		55910805	6	163 3e-38			clm0031
clm0289 (movable)	c449		n				clm0129 7.567			tig195		no hit						clm0076 46.382		Contig513		no hit						clm1267 11.273		>962_359_14646167_16654_47511_058.ab1		14423750	7	161 9e-38			clm0209		no		clm0134			n				clm0274
clm0317		43585404	1	127 2e-27			clm0146 53.355			Contig112		no hit						clm0150 38.543		EI918916	4300361	no hit						clm0324	c311				7				clm0437		no		clm0149			n				clm0400
clm0386	c551		n				clm02402 78.973			EI921382		no hit						clm0342 119.038		Contig176	55780333	6	238 6e-61					clm0384					n				clm1073		no		clm0229			n				clm0426
clm0405		41236600	1	113 2e-23			clm0308 49.997			Contig206		no hit						clm0364 115.025		Contig591		no hit						clm0486				64149903	1	170 1e-40			clm1142		no		clm0376			n				clm0518
clm0499		37176875	7				clm04202 51.780			962_106_14546720_16654_45615_033.ab1		no hit						clm0429 15.823		962_113_14549611_5489_45663_070.ab1	618353	no hit						clm0613	>962_263_14607300_5489_46793_021.ab1				n								clm0511			n				clm0737
clm0745		34143444	1	200 2e-49			clm0642 0.000			962_283_14615799_16654_46944_028.ab1		5	56659712	157 2e-36				clm0516 115.762		962_190_14579212_5489_46246_087.ab1	49963215	2	182 3e-44					clm1189	>962_306_14625076_16654_47127_089.ab1			66029491	1	159 4e-37							clm0627			n				clm1107
clm1166			n?				clm0944 25.884			UP12_1375		no hit						clm0644 128.107		962_283_14616038_5489_46939_018.ab1		no hit																			clm0646		81366929	1	119 4e-25			clm0931.2
clm1235			n				clm1258 5.534			>962_354_14644120_16654_47663_047.ab1		no hit						clm0652 0.000		962_287_14617509_16654_46992_073.ab1	19851501	no hit																			clm0707			n				clm1124
clm1264		41151659	1	143 2e-32			clm0114					no hit						clm0668 8.301				no hit																			clm0837	>UP12_3202	54906408	6	293 2e-77			clm1125
clm1276		28961548	3	176 2e-42			clm0135					4	39092363	165 7e-39				clm1221 124.494		>962_331_14635161_16654_47341_007.ab1	3944021	no hit																			clm0840		54906408	6	301 8e-80			clm1242
clm1343	>962_69_14532287_16654_45276_092.ab1	40339590	1	153 2e-35			clm0259					no hit						clm0035				6	135 6e-30																		clm0865			n
							clm0291					no hit						clm0068			22198627	4	242 5e-62																		clm0972			n
							clm0295					n						clm0172.2				no hit																			clm0978		2299137	4	291 9e-77
							clm0423					no hit						clm0288			22219385	4	222 6e-56																		clm1269	>962_362_14647540_5489_47555_081.ab1		n
							clm0968			>UP12_2962		2	21946978	327 7e-88				clm0352				no hit
							clm1261					5	62588304	210 1e-52	1	58940214	246 2e-63	clm0371				no hit
							clm1360			not found		n						clm0462				no hit
																		clm0496				no hit
																		clm0687			74382167	3	363 3e-98
																		clm0794				no hit
																		clm0848			9852673	1	165 2e-38
																		clm1011		>UP12_5475	58961029	2	121 2e-25
																		clm1229				no hit
																		clm1335		>962_46_14523559_16654_45068_022.ab1	12033871	1	212 3e-53	59381160	4	196 2e-48
[truncated: 14 more columns]
